# Supplementary material for: Inhibition of miR-128 Enhances Vocal Sequence Organization in Juvenile Songbirds
Source: Front Behav Neurosci. 2022 Feb 25;16:833383. doi: 10.3389/fnbeh.2022.833383 (PMC8914539; doi:10.3389/fnbeh.2022.833383)
Supplement: Supplementary Table 1 — Gene set enrichment analysis results used to generate Figure 1A. [file Table_1.XLSX]

## Sheet: gProfiler_hsapiens_3-6-2021_11-
Supplementary Table 1: g:Profiler functional enrichment analysis results used to generate the enrichment map (Figure 1A).
source	term_name	term_id	adjusted_p_value	negative_log10_of_adjusted_p_value	term_size	query_size	intersection_size	effective_domain_size	intersections
GO:BP	nervous system development	GO:0007399	3.50032e-20	19.4559	2506	1081	269	18092	PRKD1,PLK2,VWC2L,VEGFC,WEE1,ONECUT2,GRIN2D,CA10,SNAP25,PHGDH,EML1,BLOC1S5,PPP1CC,NREP,VANGL2,ISL1,NEUROD6,RPS6KA5,WNK1,NGFR,BTG2,TMEFF1,ZFP36L1,JAG1,RELN,AK4,ZNF488,NRP2,SH3RF1,HAND2,TNR,UGT8,CLP1,NR2F2,LDLR,SYT1,STK24,PPARG,MMD,LIN28A,NDST1,CDH11,COX7B,ROR1,SALL4,CSF1,EN1,NDUFS4,MAPK6,CITED2,CRKL,TMEM132E,EGR3,DCX,MME,KLF4,ZEB1,SRGAP2,UGCG,FLRT3,RUNX1,OTX2,PPFIA2,ABL2,GNG12,ULK1,GAB1,RET,TGFBR1,…
GO:BP	generation of neurons	GO:0048699	1.37245e-19	18.8625	1599	1081	195	18092	PRKD1,PLK2,VWC2L,VEGFC,WEE1,ONECUT2,SNAP25,PHGDH,EML1,BLOC1S5,PPP1CC,NREP,VANGL2,ISL1,NEUROD6,RPS6KA5,WNK1,NGFR,BTG2,TMEFF1,JAG1,RELN,ZNF488,NRP2,SH3RF1,HAND2,TNR,UGT8,NR2F2,LDLR,SYT1,STK24,PPARG,MMD,LIN28A,CDH11,ROR1,EN1,MAPK6,CRKL,TMEM132E,DCX,MME,KLF4,ZEB1,SRGAP2,UGCG,FLRT3,RUNX1,OTX2,PPFIA2,ABL2,ULK1,GAB1,RET,TGFBR1,PLXNC1,PCM1,UST,DVL2,ID3,NR2F6,HGF,NEUROD4,RPGRIP1L,GRB2,DDX6,FOXB1,WNT3A,NCS…
GO:BP	multicellular organism development	GO:0007275	2.30311e-19	18.6377	5718	1081	491	18092	PRKX,PRKD1,PLK2,STAB2,VWC2L,PITHD1,VEGFC,MEGF11,POGLUT1,LBH,WEE1,ONECUT2,H3F3B,GRIN2D,CA10,SEC61A1,NEK2,ECE1,SNAP25,VANGL1,MOSPD3,MINPP1,CASP8,PHGDH,EML1,NHS,RNF38,AKIRIN1,PHF6,BLOC1S5,PPP1CC,NREP,VANGL2,RYBP,ISL1,GATA6,TFEB,F3,SP1,BMI1,NEUROD6,PDLIM2,RPS6KA5,WNK1,NGFR,BTG2,SOX7,SRPK2,TMEFF1,ZFP36L1,HOXA13,JAG1,RELN,AK4,HOXA5,HIC1,ZNF488,GREM1,PAX9,NRP2,SH3RF1,HAND2,GCNT2,TNR,FBXW7,APLNR,MDM4,SOC…
GO:BP	developmental process	GO:0032502	3.35065e-19	18.4749	6745	1081	556	18092	PAIP2,PRKX,PRKD1,PLK2,STAB2,VWC2L,APEX1,PITHD1,VEGFC,MEGF11,POGLUT1,LBH,RND3,WEE1,ONECUT2,H3F3B,GRIN2D,PHB,YPEL3,CA10,SEC61A1,NEK2,ECE1,SNAP25,VANGL1,MOSPD3,MINPP1,CASP8,PHGDH,EML1,NHS,RNF38,AKIRIN1,PHF6,BLOC1S5,PPP1CC,NREP,VANGL2,RYBP,ISL1,GATA6,TFEB,RAP1B,F3,SP1,BMI1,NEUROD6,PDLIM2,RPS6KA5,WNK1,NGFR,BTG2,SOX7,SRPK2,TMEFF1,ZFP36L1,SS18,AFF4,HOXA13,JAG1,RELN,AK4,LIN7C,HOXA5,HIC1,ZNF488,GREM1,PAX9…
GO:BP	system development	GO:0048731	3.66682e-19	18.4357	5151	1081	453	18092	PRKX,PRKD1,PLK2,STAB2,VWC2L,PITHD1,VEGFC,MEGF11,POGLUT1,LBH,WEE1,ONECUT2,H3F3B,GRIN2D,CA10,SEC61A1,ECE1,SNAP25,VANGL1,MOSPD3,MINPP1,CASP8,PHGDH,EML1,NHS,RNF38,AKIRIN1,BLOC1S5,PPP1CC,NREP,VANGL2,ISL1,GATA6,TFEB,F3,SP1,BMI1,NEUROD6,PDLIM2,RPS6KA5,WNK1,NGFR,BTG2,SRPK2,TMEFF1,ZFP36L1,HOXA13,JAG1,RELN,AK4,HOXA5,ZNF488,GREM1,PAX9,NRP2,SH3RF1,HAND2,GCNT2,TNR,FBXW7,APLNR,MDM4,SOCS5,ZNF385A,MAPK14,UGT8,SM…
GO:BP	neurogenesis	GO:0022008	9.36289e-19	18.0286	1722	1081	203	18092	PRKD1,PLK2,VWC2L,VEGFC,WEE1,ONECUT2,SNAP25,PHGDH,EML1,BLOC1S5,PPP1CC,NREP,VANGL2,ISL1,NEUROD6,RPS6KA5,WNK1,NGFR,BTG2,TMEFF1,JAG1,RELN,ZNF488,NRP2,SH3RF1,HAND2,TNR,UGT8,NR2F2,LDLR,SYT1,STK24,PPARG,MMD,LIN28A,CDH11,ROR1,CSF1,EN1,MAPK6,CRKL,TMEM132E,DCX,MME,KLF4,ZEB1,SRGAP2,UGCG,FLRT3,RUNX1,OTX2,PPFIA2,ABL2,ULK1,GAB1,RET,TGFBR1,PLXNC1,NAV3,PCM1,UST,DVL2,ID3,NR2F6,HGF,NEUROD4,RPGRIP1L,GRB2,DDX6,FOXB1…
GO:BP	anatomical structure development	GO:0048856	1.25222e-18	17.9023	6210	1081	520	18092	PRKX,PRKD1,PLK2,STAB2,VWC2L,PITHD1,VEGFC,MEGF11,POGLUT1,LBH,RND3,WEE1,ONECUT2,H3F3B,GRIN2D,CA10,SEC61A1,NEK2,ECE1,SNAP25,VANGL1,MOSPD3,MINPP1,CASP8,PHGDH,EML1,NHS,RNF38,AKIRIN1,PHF6,BLOC1S5,PPP1CC,NREP,VANGL2,RYBP,ISL1,GATA6,TFEB,RAP1B,F3,SP1,BMI1,NEUROD6,PDLIM2,RPS6KA5,WNK1,NGFR,BTG2,SOX7,SRPK2,TMEFF1,ZFP36L1,SS18,AFF4,HOXA13,JAG1,RELN,AK4,LIN7C,HOXA5,HIC1,ZNF488,GREM1,PAX9,NRP2,SH3RF1,HAND2,GCN…
GO:BP	neuron differentiation	GO:0030182	1.31754e-17	16.8802	1445	1081	177	18092	PRKD1,PLK2,VWC2L,WEE1,ONECUT2,SNAP25,PHGDH,BLOC1S5,PPP1CC,NREP,VANGL2,ISL1,NEUROD6,RPS6KA5,WNK1,NGFR,BTG2,TMEFF1,JAG1,RELN,NRP2,HAND2,TNR,UGT8,SYT1,STK24,MMD,LIN28A,CDH11,ROR1,EN1,MAPK6,CRKL,TMEM132E,DCX,KLF4,ZEB1,SRGAP2,UGCG,FLRT3,RUNX1,OTX2,PPFIA2,ABL2,ULK1,GAB1,RET,TGFBR1,PLXNC1,UST,DVL2,ID3,NR2F6,HGF,NEUROD4,RPGRIP1L,GRB2,DDX6,FOXB1,WNT3A,NCS1,ENAH,BRSK1,ITSN2,INSM1,SYT2,EFNA2,LHX1,ADAM10,SPT…
GO:BP	regulation of cellular metabolic process	GO:0031323	5.81242e-16	15.2356	6309	1081	516	18092	PAIP2,NOVA1,PRKD1,DUSP18,PLK2,CASC3,YWHAB,DCUN1D4,APEX1,BAG2,PITHD1,VEGFC,SNX12,BAZ2B,LBH,ZBTB37,ONECUT2,H3F3B,PHB,LAPTM4B,MOB1B,ORC5,NEK2,ECE1,MIER2,GTF2A2,CASP8,UBE2N,PHF6,PPP4C,SH2D3C,VANGL2,POGZ,PLAGL1,RYBP,ISL1,GATA6,THAP11,TFEB,F3,ARRDC4,SP1,BMI1,NEUROD6,RCAN2,RPS6KA5,SREK1,WNK1,NGFR,BTG2,SOX7,SRPK2,NRBF2,SOCS6,PKIA,ZFP36L1,SS18,HOXA13,JAG1,RELN,AK4,UBR5,RNF144A,HOXA5,HIC1,ZNF488,GREM1,PAX9…
GO:BP	positive regulation of RNA metabolic process	GO:0051254	9.85039e-16	15.0065	1776	1081	199	18092	PRKD1,APEX1,PITHD1,LBH,ONECUT2,PHB,GTF2A2,POGZ,PLAGL1,RYBP,ISL1,GATA6,TFEB,SP1,NEUROD6,RPS6KA5,NGFR,BTG2,SOX7,ZFP36L1,SS18,JAG1,HOXA5,GREM1,PAX9,HAND2,MDM4,MAPK14,NR2F2,HOXA9,PPARG,FBLN5,SMAD9,POU2F3,THOC1,LIN28A,ZNF462,SALL4,MTDH,STAT1,HMGB3,ZNF784,CBFB,EN1,ACTA2,FUBP3,CITED2,EGR3,LIN28B,MLLT10,KLF4,ZEB1,ARHGEF11,RUNX1,OTX2,E2F7,NAA15,TEAD1,AGO2,ING5,RET,TGFBR1,MAP2K7,MYOCD,KAT7,DVL2,MED14,HGF,S…
GO:BP	positive regulation of cellular metabolic process	GO:0031325	1.60959e-15	14.7933	3361	1081	317	18092	PRKD1,PLK2,DCUN1D4,APEX1,BAG2,PITHD1,VEGFC,LBH,ONECUT2,PHB,MOB1B,NEK2,ECE1,GTF2A2,CASP8,UBE2N,SH2D3C,VANGL2,POGZ,PLAGL1,RYBP,ISL1,GATA6,TFEB,F3,ARRDC4,SP1,BMI1,NEUROD6,RPS6KA5,WNK1,NGFR,BTG2,SOX7,ZFP36L1,SS18,JAG1,RELN,RNF144A,HOXA5,GREM1,PAX9,HAND2,FBXW7,APLNR,MDM4,SOCS5,MAPK14,KITLG,NR2F2,LDLR,HOXA9,IRS1,PPARG,FBLN5,UBE2D1,SMAD9,POU2F3,PKIB,THOC1,MMD,ADORA2B,LIN28A,ZNF462,RAB27A,ROR1,SALL4,MTDH…
GO:BP	positive regulation of cellular process	GO:0048522	2.42679e-15	14.615	5863	1081	485	18092	PAIP2,PRKD1,PLK2,UBE2E2,YWHAB,VWC2L,DCUN1D4,APEX1,BAG2,PITHD1,VEGFC,POGLUT1,LBH,ONECUT2,H3F3B,GRIN2D,PHB,YPEL3,MOB1B,NEK2,ECE1,SNAP25,GTF2A2,CASP8,UBE2N,AKIRIN1,BLOC1S5,PPP1CC,SH2D3C,VANGL2,POGZ,PLAGL1,RYBP,ISL1,GATA6,RGL2,SEC24A,TFEB,RAP1B,F3,ARRDC4,SP1,BMI1,NEUROD6,RPS6KA5,WNK1,NGFR,BTG2,SOX7,SRPK2,ZFP36L1,SS18,JAG1,RELN,UBR5,RNF144A,ABHD17B,FBLN2,HOXA5,HIC1,CA7,ZNF488,GREM1,PAX9,ATP8A1,NRP2,SH…
GO:BP	regulation of primary metabolic process	GO:0080090	2.77102e-15	14.5574	6085	1081	499	18092	PAIP2,NOVA1,PRKD1,DUSP18,PLK2,CASC3,YWHAB,DCUN1D4,APEX1,BAG2,PITHD1,VEGFC,SNX12,BAZ2B,LBH,ZBTB37,ONECUT2,H3F3B,PHB,LAPTM4B,MOB1B,NEK2,MIER2,GTF2A2,CASP8,UBE2N,PHF6,PPP4C,SH2D3C,VANGL2,POGZ,PLAGL1,RYBP,ISL1,GATA6,THAP11,TFEB,F3,ARRDC4,SP1,BMI1,NEUROD6,RCAN2,RPS6KA5,SREK1,WNK1,NGFR,BTG2,SOX7,SRPK2,PKIA,ZFP36L1,SS18,HOXA13,JAG1,RELN,AK4,UBR5,RNF144A,HOXA5,HIC1,ZNF488,GREM1,PAX9,SH3RF1,HAND2,GPAM,FBX…
GO:BP	positive regulation of nitrogen compound metabolic process	GO:0051173	3.06979e-15	14.5129	3151	1081	301	18092	PRKD1,PLK2,DCUN1D4,APEX1,BAG2,PITHD1,VEGFC,LBH,ONECUT2,PHB,NEK2,GTF2A2,CASP8,UBE2N,SH2D3C,VANGL2,POGZ,PLAGL1,RYBP,ISL1,GATA6,TFEB,F3,ARRDC4,SP1,BMI1,NEUROD6,RPS6KA5,WNK1,NGFR,BTG2,SOX7,ZFP36L1,SS18,JAG1,RELN,RNF144A,HOXA5,GREM1,PAX9,HAND2,FBXW7,APLNR,MDM4,SOCS5,MAPK14,SMURF2,KITLG,NR2F2,LDLR,HOXA9,PPARG,FBLN5,UBE2D1,SMAD9,POU2F3,PKIB,THOC1,MMD,ADORA2B,LIN28A,ZNF462,SALL4,MTDH,STAT1,HMGB3,ZNF784,C…
GO:BP	regulation of nitrogen compound metabolic process	GO:0051171	3.0741e-15	14.5123	5885	1081	486	18092	PAIP2,NOVA1,PRKD1,DUSP18,PLK2,CASC3,YWHAB,DCUN1D4,APEX1,BAG2,PITHD1,VEGFC,SNX12,BAZ2B,LBH,ZBTB37,ONECUT2,H3F3B,PHB,LAPTM4B,MOB1B,NEK2,MIER2,GTF2A2,CASP8,UBE2N,PHF6,PPP4C,SH2D3C,VANGL2,POGZ,PLAGL1,RYBP,ISL1,GATA6,THAP11,TFEB,F3,ARRDC4,SP1,BMI1,NEUROD6,RCAN2,RPS6KA5,SREK1,WNK1,NGFR,BTG2,SOX7,SRPK2,PKIA,ZFP36L1,SS18,HOXA13,JAG1,RELN,AK4,UBR5,RNF144A,HOXA5,HIC1,ZNF488,GREM1,PAX9,SH3RF1,HAND2,FBXW7,AP…
GO:BP	positive regulation of transcription, DNA-templated	GO:0045893	5.84038e-15	14.2336	1592	1081	182	18092	PRKD1,APEX1,PITHD1,LBH,ONECUT2,PHB,GTF2A2,POGZ,PLAGL1,RYBP,ISL1,GATA6,TFEB,SP1,NEUROD6,RPS6KA5,NGFR,SOX7,SS18,JAG1,HOXA5,GREM1,PAX9,HAND2,MDM4,MAPK14,NR2F2,HOXA9,PPARG,FBLN5,SMAD9,POU2F3,THOC1,ZNF462,SALL4,STAT1,HMGB3,ZNF784,CBFB,EN1,ACTA2,FUBP3,CITED2,EGR3,MLLT10,KLF4,ZEB1,ARHGEF11,RUNX1,OTX2,E2F7,NAA15,TEAD1,AGO2,ING5,RET,TGFBR1,MAP2K7,MYOCD,KAT7,DVL2,MED14,HGF,SMARCA2,CCNT2,CNOT7,WNT3A,UBE2V1,…
GO:BP	regulation of developmental process	GO:0050793	1.51565e-14	13.8194	2648	1081	262	18092	PRKX,PRKD1,PLK2,VWC2L,PITHD1,VEGFC,POGLUT1,LBH,RND3,H3F3B,YPEL3,VANGL1,CASP8,AKIRIN1,BLOC1S5,PPP1CC,NREP,VANGL2,ISL1,GATA6,F3,SP1,NGFR,ZFP36L1,JAG1,RELN,HOXA5,ZNF488,GREM1,PAX9,SH3RF1,HAND2,GPAM,GCNT2,TNR,FBXW7,APLNR,SOCS5,ZNF385A,MAPK14,SMURF2,KITLG,CDS1,LDLR,HOXA9,SYT1,STK24,PPARG,FBLN5,THOC1,MMD,LIN28A,MIEF1,CORO1C,PDE3A,ROR1,MTDH,KCNK2,STAT1,RBPMS2,HMGB3,CSF1,CBFB,DDAH1,SMAP1,MAPK6,CITED2,CRK…
GO:BP	positive regulation of nucleobase-containing compound metabolic process	GO:0045935	1.64081e-14	13.7849	1949	1081	209	18092	PRKD1,APEX1,PITHD1,LBH,ONECUT2,PHB,NEK2,GTF2A2,UBE2N,POGZ,PLAGL1,RYBP,ISL1,GATA6,TFEB,SP1,NEUROD6,RPS6KA5,NGFR,BTG2,SOX7,ZFP36L1,SS18,JAG1,HOXA5,GREM1,PAX9,HAND2,MDM4,MAPK14,NR2F2,HOXA9,PPARG,FBLN5,SMAD9,POU2F3,PKIB,THOC1,ADORA2B,LIN28A,ZNF462,SALL4,MTDH,STAT1,HMGB3,ZNF784,CBFB,EN1,ACTA2,FUBP3,CITED2,EYA4,EGR3,LIN28B,MLLT10,KLF4,ZEB1,ARHGEF11,RUNX1,OTX2,E2F7,NAA15,TEAD1,AGO2,ING5,RET,TGFBR1,MAP2K…
GO:BP	positive regulation of nucleic acid-templated transcription	GO:1903508	2.87555e-14	13.5413	1679	1081	187	18092	PRKD1,APEX1,PITHD1,LBH,ONECUT2,PHB,GTF2A2,POGZ,PLAGL1,RYBP,ISL1,GATA6,TFEB,SP1,NEUROD6,RPS6KA5,NGFR,SOX7,SS18,JAG1,HOXA5,GREM1,PAX9,HAND2,MDM4,MAPK14,NR2F2,HOXA9,PPARG,FBLN5,SMAD9,POU2F3,THOC1,ZNF462,SALL4,MTDH,STAT1,HMGB3,ZNF784,CBFB,EN1,ACTA2,FUBP3,CITED2,EGR3,MLLT10,KLF4,ZEB1,ARHGEF11,RUNX1,OTX2,E2F7,NAA15,TEAD1,AGO2,ING5,RET,TGFBR1,MAP2K7,MYOCD,KAT7,DVL2,MED14,HGF,SMARCA2,CCNT2,CNOT7,WNT3A,UB…
GO:BP	positive regulation of RNA biosynthetic process	GO:1902680	3.06133e-14	13.5141	1680	1081	187	18092	PRKD1,APEX1,PITHD1,LBH,ONECUT2,PHB,GTF2A2,POGZ,PLAGL1,RYBP,ISL1,GATA6,TFEB,SP1,NEUROD6,RPS6KA5,NGFR,SOX7,SS18,JAG1,HOXA5,GREM1,PAX9,HAND2,MDM4,MAPK14,NR2F2,HOXA9,PPARG,FBLN5,SMAD9,POU2F3,THOC1,ZNF462,SALL4,MTDH,STAT1,HMGB3,ZNF784,CBFB,EN1,ACTA2,FUBP3,CITED2,EGR3,MLLT10,KLF4,ZEB1,ARHGEF11,RUNX1,OTX2,E2F7,NAA15,TEAD1,AGO2,ING5,RET,TGFBR1,MAP2K7,MYOCD,KAT7,DVL2,MED14,HGF,SMARCA2,CCNT2,CNOT7,WNT3A,UB…
GO:BP	anatomical structure morphogenesis	GO:0009653	5.3001e-14	13.2757	2865	1081	276	18092	PRKX,PRKD1,PLK2,STAB2,VEGFC,MEGF11,POGLUT1,RND3,WEE1,ONECUT2,ECE1,VANGL1,CASP8,VANGL2,ISL1,GATA6,F3,SP1,RPS6KA5,WNK1,NGFR,SOX7,SRPK2,TMEFF1,ZFP36L1,SS18,JAG1,RELN,LIN7C,HOXA5,GREM1,PAX9,NRP2,HAND2,TNR,FBXW7,APLNR,MDM4,ZNF385A,MAPK14,UGT8,SMURF2,CSRP2,NR2F2,LDLR,HOXA9,SYT1,PPARG,RAB33B,FBLN5,SMAD9,FOXQ1,NDST1,MIEF1,CDH11,CORO1C,CDH24,ROR1,SALL4,MTDH,MDFI,STAT1,RBPMS2,CSF1,NUS1,ARHGAP12,EN1,DDAH1,A…
GO:BP	tube development	GO:0035295	5.62028e-14	13.2502	1178	1081	145	18092	PRKX,PRKD1,PLK2,STAB2,VEGFC,CASP8,PHGDH,VANGL2,ISL1,GATA6,F3,SP1,NGFR,SRPK2,ZFP36L1,JAG1,HOXA5,GREM1,NRP2,HAND2,FBXW7,APLNR,MAPK14,NR2F2,LDLR,PPARG,FBLN5,SALL4,MTDH,STAT1,RBPMS2,CSF1,NUS1,EN1,DDAH1,CITED2,CRKL,EGR3,MME,KLF4,ZEB1,RUNX1,RRAS,E2F7,NAA15,AGO2,SMPD3,GAB1,RET,TGFBR1,SPRY2,MYOCD,DVL2,HGF,RPGRIP1L,FOXB1,WNT3A,SASH1,RSPO3,PTPRB,LHX1,FOXO4,DLL4,GREB1L,SMAD5,RAPGEF2,CECR2,MET,VAV3,FOXN4,MAP…
GO:BP	neuron development	GO:0048666	1.08236e-13	12.9656	1175	1081	144	18092	PRKD1,PLK2,WEE1,ONECUT2,SNAP25,PHGDH,BLOC1S5,NREP,VANGL2,ISL1,RPS6KA5,WNK1,NGFR,BTG2,TMEFF1,RELN,NRP2,HAND2,TNR,UGT8,SYT1,STK24,CDH11,ROR1,EN1,MAPK6,CRKL,TMEM132E,DCX,KLF4,SRGAP2,UGCG,FLRT3,RUNX1,OTX2,PPFIA2,ABL2,ULK1,GAB1,RET,PLXNC1,UST,DVL2,NR2F6,HGF,NEUROD4,RPGRIP1L,GRB2,FOXB1,WNT3A,NCS1,ENAH,BRSK1,ITSN2,INSM1,SYT2,EFNA2,LHX1,ADAM10,SPTBN1,RAPGEF2,ATXN10,CECR2,LIMK1,MAPK8IP3,NFE2L2,NEDD4,VASH2…
GO:BP	positive regulation of macromolecule metabolic process	GO:0010604	1.08778e-13	12.9635	3541	1081	323	18092	PRKD1,PLK2,DCUN1D4,APEX1,BAG2,PITHD1,VEGFC,LBH,ONECUT2,PHB,NEK2,ECE1,GTF2A2,CASP8,UBE2N,SH2D3C,VANGL2,POGZ,PLAGL1,RYBP,ISL1,GATA6,TFEB,F3,ARRDC4,SP1,BMI1,NEUROD6,RPS6KA5,WNK1,NGFR,BTG2,SOX7,SRPK2,ZFP36L1,SS18,JAG1,RELN,UBR5,RNF144A,SGMS1,HOXA5,GREM1,PAX9,HAND2,FBXW7,APLNR,MDM4,SOCS5,MAPK14,SMURF2,KITLG,NR2F2,LDLR,HOXA9,IRS1,PPARG,FBLN5,UBE2D1,SMAD9,POU2F3,PKIB,THOC1,MMD,ADORA2B,LIN28A,ZNF462,RAB2…
GO:BP	positive regulation of macromolecule biosynthetic process	GO:0010557	4.61213e-13	12.3361	1917	1081	202	18092	PRKD1,APEX1,PITHD1,LBH,ONECUT2,PHB,NEK2,GTF2A2,POGZ,PLAGL1,RYBP,ISL1,GATA6,TFEB,SP1,NEUROD6,RPS6KA5,NGFR,SOX7,SS18,JAG1,HOXA5,GREM1,PAX9,HAND2,MDM4,MAPK14,NR2F2,HOXA9,IRS1,PPARG,FBLN5,SMAD9,POU2F3,PKIB,THOC1,LIN28A,ZNF462,SALL4,MTDH,STAT1,HMGB3,ZNF784,CACYBP,CBFB,EN1,ACTA2,FUBP3,CITED2,EGR3,MLLT10,KLF4,ZEB1,DNAJC3,ARHGEF11,RUNX1,OTX2,E2F7,NAA15,TEAD1,AGO2,ING5,RET,TGFBR1,MAP2K7,MYOCD,CHTF8,KAT7,D…
GO:BP	cell differentiation	GO:0030154	4.98841e-13	12.302	4440	1081	382	18092	PRKX,PRKD1,PLK2,VWC2L,PITHD1,VEGFC,LBH,WEE1,ONECUT2,H3F3B,PHB,SNAP25,CASP8,PHGDH,EML1,NHS,AKIRIN1,BLOC1S5,PPP1CC,NREP,VANGL2,ISL1,GATA6,RAP1B,NEUROD6,RPS6KA5,WNK1,NGFR,BTG2,SOX7,SRPK2,TMEFF1,ZFP36L1,AFF4,JAG1,RELN,HOXA5,ZNF488,GREM1,NRP2,SH3RF1,HAND2,GCNT2,TNR,FBXW7,APLNR,SOCS5,ZNF385A,MAPK14,UGT8,CSRP2,KITLG,NR2F2,CDS1,LDLR,HOXA9,SYT1,STK24,PPARG,SMAD9,POU2F3,FAM172A,MMD,FOXQ1,LIN28A,CDH11,CORO1…
GO:BP	positive regulation of metabolic process	GO:0009893	6.67322e-13	12.1757	3859	1081	342	18092	PRKD1,PLK2,DCUN1D4,APEX1,BAG2,PITHD1,VEGFC,LBH,ONECUT2,PHB,MOB1B,NEK2,ECE1,GTF2A2,CASP8,UBE2N,SH2D3C,VANGL2,POGZ,PLAGL1,RYBP,ISL1,GATA6,TFEB,F3,ARRDC4,SP1,BMI1,NEUROD6,RPS6KA5,WNK1,NGFR,BTG2,SOX7,SRPK2,ZFP36L1,SS18,JAG1,RELN,UBR5,RNF144A,SGMS1,HOXA5,GREM1,PAX9,HAND2,FBXW7,APLNR,MDM4,SOCS5,MAPK14,SMURF2,KITLG,NR2F2,LDLR,HOXA9,IRS1,PPARG,FBLN5,UBE2D1,SMAD9,POU2F3,PKIB,THOC1,MMD,ADORA2B,LIN28A,ZNF46…
GO:BP	cell development	GO:0048468	7.2601e-13	12.1391	2161	1081	220	18092	PRKD1,PLK2,PITHD1,VEGFC,WEE1,ONECUT2,SNAP25,PHGDH,BLOC1S5,PPP1CC,NREP,VANGL2,ISL1,RAP1B,RPS6KA5,WNK1,NGFR,BTG2,TMEFF1,AFF4,JAG1,RELN,HOXA5,ZNF488,NRP2,HAND2,TNR,FBXW7,ZNF385A,UGT8,CSRP2,KITLG,LDLR,SYT1,STK24,PPARG,FAM172A,LIN28A,CDH11,CORO1C,PDE3A,ROR1,CBFB,EN1,ACTA2,MAPK6,CITED2,CRKL,TMEM132E,DCX,MME,KLF4,SRGAP2,UGCG,FLRT3,RUNX1,OTX2,PPFIA2,ABL2,AGFG1,ULK1,SMPD3,GAB1,RET,PLXNC1,PCM1,PXN,UST,CCDC…
GO:BP	positive regulation of transcription by RNA polymerase II	GO:0045944	8.89487e-13	12.0509	1276	1081	150	18092	PRKD1,APEX1,ONECUT2,GTF2A2,POGZ,PLAGL1,ISL1,GATA6,TFEB,SP1,NEUROD6,RPS6KA5,NGFR,SS18,JAG1,HOXA5,GREM1,PAX9,HAND2,MDM4,MAPK14,HOXA9,PPARG,FBLN5,SMAD9,POU2F3,ZNF462,SALL4,STAT1,HMGB3,ZNF784,CBFB,EN1,FUBP3,CITED2,EGR3,MLLT10,KLF4,ZEB1,RUNX1,OTX2,E2F7,TEAD1,AGO2,MYOCD,KAT7,DVL2,MED14,HGF,SMARCA2,CCNT2,CNOT7,WNT3A,BCL3,KDM3A,NPAT,TLX1,FOXO4,SMAD5,MET,FOXN4,NFE2L2,EBF4,NCOA7,HOXA10,MED13,E2F6,FOXP2,CAN…
GO:BP	cellular developmental process	GO:0048869	9.93631e-13	12.0028	4518	1081	386	18092	PRKX,PRKD1,PLK2,VWC2L,PITHD1,VEGFC,LBH,WEE1,ONECUT2,H3F3B,PHB,YPEL3,SNAP25,CASP8,PHGDH,EML1,NHS,AKIRIN1,BLOC1S5,PPP1CC,NREP,VANGL2,ISL1,GATA6,RAP1B,NEUROD6,RPS6KA5,WNK1,NGFR,BTG2,SOX7,SRPK2,TMEFF1,ZFP36L1,AFF4,JAG1,RELN,HOXA5,ZNF488,GREM1,NRP2,SH3RF1,HAND2,GCNT2,TNR,FBXW7,APLNR,SOCS5,ZNF385A,MAPK14,UGT8,CSRP2,KITLG,NR2F2,CDS1,LDLR,HOXA9,SYT1,STK24,PPARG,SMAD9,POU2F3,FAM172A,MMD,FOXQ1,LIN28A,CDH11…
GO:BP	positive regulation of biological process	GO:0048518	1.18373e-12	11.9267	6466	1081	512	18092	PAIP2,PRKD1,PLK2,UBE2E2,YWHAB,VWC2L,DCUN1D4,APEX1,BAG2,PITHD1,VEGFC,POGLUT1,LBH,ONECUT2,SPG21,H3F3B,GRIN2D,PHB,YPEL3,MOB1B,NEK2,ECE1,SNAP25,GTF2A2,CASP8,UBE2N,AKIRIN1,BLOC1S5,PPP1CC,SH2D3C,VANGL2,POGZ,PLAGL1,RYBP,ISL1,GATA6,RGL2,SEC24A,TFEB,RAP1B,F3,ARRDC4,SP1,BMI1,NEUROD6,SLC6A1,RPS6KA5,WNK1,NGFR,BTG2,SOX7,SRPK2,ZFP36L1,SS18,JAG1,RELN,UBR5,RNF144A,ABHD17B,SGMS1,FBLN2,HOXA5,HIC1,CA7,ZNF488,GREM1,…
GO:BP	regulation of transcription by RNA polymerase II	GO:0006357	1.96671e-12	11.7063	2571	1081	249	18092	PRKD1,APEX1,BAZ2B,ZBTB37,ONECUT2,PHB,MIER2,GTF2A2,PHF6,POGZ,PLAGL1,RYBP,ISL1,GATA6,THAP11,TFEB,SP1,BMI1,NEUROD6,RPS6KA5,NGFR,BTG2,SOX7,PKIA,SS18,HOXA13,JAG1,HOXA5,HIC1,GREM1,PAX9,HAND2,MDM4,MAPK14,SMURF2,SP2,NR2F2,HOXA9,PPARG,FBLN5,UBE2D1,SMAD9,POU2F3,CBX5,FOXQ1,ZNF462,SALL4,MTDH,MDFI,STAT1,ZBTB34,HMGB3,ZNF652,ZNF784,CBFB,EN1,FUBP3,CITED2,LRRFIP1,EGR3,MLLT10,KLF4,ZEB1,RUNX1,OTX2,E2F7,TEAD1,AGO2,Z…
GO:BP	cellular macromolecule metabolic process	GO:0044260	1.96863e-12	11.7058	8357	1081	627	18092	PAIP2,PRKX,PRKD1,CLPP,DUSP18,PLK2,CASC3,UBE2E2,YWHAB,DCUN1D4,APEX1,ST6GALNAC3,BAG2,PITHD1,VEGFC,SNX12,POGLUT1,BAZ2B,LBH,ZBTB37,WEE1,ONECUT2,TCEANC2,H3F3B,PHB,LAPTM4B,MOB1B,ORC5,NEK2,ECE1,SNAP25,GALNT7,MIER2,GTF2A2,MINPP1,CASP8,UBE2N,RNF38,PHF6,PPP1CC,PPP4C,SH2D3C,VANGL2,POGZ,RNF182,PLAGL1,RYBP,ISL1,GATA6,THAP11,TFEB,F3,ARRDC4,SP1,BMI1,NEUROD6,PNRC2,RCAN2,RPS6KA5,WNK1,NGFR,BTG2,SOX7,SRPK2,NRBF2,MV…
GO:BP	circulatory system development	GO:0072359	2.55087e-12	11.5933	1219	1081	144	18092	PRKX,PRKD1,PLK2,STAB2,VEGFC,POGLUT1,ECE1,MOSPD3,CASP8,VANGL2,ISL1,GATA6,F3,SP1,PDLIM2,NGFR,SRPK2,ZFP36L1,JAG1,HOXA5,GREM1,NRP2,HAND2,FBXW7,APLNR,MDM4,MAPK14,NR2F2,LDLR,PPARG,FBLN5,NDST1,SALL4,MTDH,KCNK2,STAT1,NUS1,CACYBP,DDAH1,ACTA2,CITED2,CRKL,EGR3,KLF4,FLRT3,RUNX1,RRAS,E2F7,NAA15,AGO2,GAB1,TGFBR1,SPRY2,MYOCD,DVL2,ID3,HGF,RPGRIP1L,WNT3A,SASH1,RSPO3,PTPRB,HECTD1,ADAM10,FOXO4,DLL4,GREB1L,RAPGEF2,V…
GO:BP	negative regulation of nucleic acid-templated transcription	GO:1903507	3.16022e-12	11.5003	1405	1081	159	18092	YWHAB,APEX1,LBH,ZBTB37,H3F3B,PHB,MIER2,PHF6,PLAGL1,RYBP,ISL1,GATA6,THAP11,BMI1,RPS6KA5,BTG2,SOX7,PKIA,HIC1,ZNF488,GREM1,PAX9,MDM4,SMURF2,SP2,NR2F2,PPARG,FBLN5,UBE2D1,FAM172A,CBX5,FOXQ1,SALL4,MTDH,MDFI,STAT1,ZBTB34,CBFB,EN1,CITED2,LRRFIP1,KLF4,ZEB1,RUNX1,E2F7,MYOCD,GATAD2A,KAT7,HOXB8,ID3,NR2F6,THAP1,SMARCA2,CNOT7,RLIM,ZHX1,ZNF608,BCL3,INSM1,LHX1,NPAT,FOXO4,DLL4,SET,SMAD5,MIER3,NEDD4,TGIF2,ZBTB39,A…
GO:BP	positive regulation of biosynthetic process	GO:0009891	3.29237e-12	11.4825	2071	1081	211	18092	PRKD1,APEX1,PITHD1,LBH,ONECUT2,PHB,NEK2,GTF2A2,POGZ,PLAGL1,RYBP,ISL1,GATA6,TFEB,SP1,NEUROD6,RPS6KA5,NGFR,SOX7,SS18,JAG1,HOXA5,GREM1,PAX9,HAND2,MDM4,MAPK14,NR2F2,LDLR,HOXA9,IRS1,PPARG,FBLN5,SMAD9,POU2F3,PKIB,THOC1,ADORA2B,LIN28A,ZNF462,RAB27A,SALL4,MTDH,STAT1,HMGB3,ZNF784,CACYBP,CBFB,EN1,DDAH1,ACTA2,FUBP3,CITED2,EGR3,MLLT10,KLF4,ZEB1,DNAJC3,ARHGEF11,RUNX1,OTX2,E2F7,NAA15,TEAD1,AGO2,ING5,SMPD3,RET,…
GO:BP	negative regulation of RNA biosynthetic process	GO:1902679	3.59054e-12	11.4448	1407	1081	159	18092	YWHAB,APEX1,LBH,ZBTB37,H3F3B,PHB,MIER2,PHF6,PLAGL1,RYBP,ISL1,GATA6,THAP11,BMI1,RPS6KA5,BTG2,SOX7,PKIA,HIC1,ZNF488,GREM1,PAX9,MDM4,SMURF2,SP2,NR2F2,PPARG,FBLN5,UBE2D1,FAM172A,CBX5,FOXQ1,SALL4,MTDH,MDFI,STAT1,ZBTB34,CBFB,EN1,CITED2,LRRFIP1,KLF4,ZEB1,RUNX1,E2F7,MYOCD,GATAD2A,KAT7,HOXB8,ID3,NR2F6,THAP1,SMARCA2,CNOT7,RLIM,ZHX1,ZNF608,BCL3,INSM1,LHX1,NPAT,FOXO4,DLL4,SET,SMAD5,MIER3,NEDD4,TGIF2,ZBTB39,A…
GO:BP	positive regulation of cellular biosynthetic process	GO:0031328	7.88635e-12	11.1031	2035	1081	207	18092	PRKD1,APEX1,PITHD1,LBH,ONECUT2,PHB,NEK2,GTF2A2,POGZ,PLAGL1,RYBP,ISL1,GATA6,TFEB,SP1,NEUROD6,RPS6KA5,NGFR,SOX7,SS18,JAG1,HOXA5,GREM1,PAX9,HAND2,MDM4,MAPK14,NR2F2,LDLR,HOXA9,IRS1,PPARG,FBLN5,SMAD9,POU2F3,PKIB,THOC1,ADORA2B,LIN28A,ZNF462,SALL4,MTDH,STAT1,HMGB3,ZNF784,CACYBP,CBFB,EN1,DDAH1,ACTA2,FUBP3,CITED2,EGR3,MLLT10,KLF4,ZEB1,DNAJC3,ARHGEF11,RUNX1,OTX2,E2F7,NAA15,TEAD1,AGO2,ING5,SMPD3,RET,TGFBR1,…
GO:BP	tube morphogenesis	GO:0035239	8.05957e-12	11.0937	975	1081	122	18092	PRKX,PRKD1,PLK2,STAB2,VEGFC,CASP8,VANGL2,ISL1,GATA6,F3,SP1,NGFR,SRPK2,ZFP36L1,JAG1,HOXA5,GREM1,NRP2,HAND2,FBXW7,APLNR,MAPK14,NR2F2,LDLR,PPARG,FBLN5,SALL4,MTDH,STAT1,RBPMS2,CSF1,NUS1,DDAH1,CITED2,EGR3,KLF4,ZEB1,RUNX1,RRAS,E2F7,NAA15,AGO2,GAB1,RET,TGFBR1,SPRY2,MYOCD,DVL2,HGF,WNT3A,SASH1,RSPO3,PTPRB,LHX1,FOXO4,DLL4,GREB1L,RAPGEF2,CECR2,MET,VAV3,FOXN4,NFE2L2,PDPN,CCM2,ARID2,PDPK1,VASH2,TSC1,PDGFRA,IT…
GO:BP	regulation of signaling	GO:0023051	9.55264e-12	11.0199	3636	1081	322	18092	PAIP2,PRKD1,DUSP18,PLK2,YWHAB,VWC2L,VEGFC,POGLUT1,LBH,ONECUT2,GRIN2D,PHB,ECE1,SNAP25,CASP8,UBE2N,NREP,VANGL2,ISL1,RGS17,RGL2,RAP1B,F3,RCAN2,SLC6A1,WNK1,NGFR,SOX7,MVB12B,SOCS6,JAG1,RELN,UBR5,SGMS1,HIC1,CA7,GREM1,SH3RF1,HAND2,GPAM,GCNT2,TNR,FBXW7,APLNR,MDM4,SOCS5,ZNF385A,MAPK14,SMURF2,KITLG,SYT1,IRS1,PPARG,GRIK3,ADORA2B,LIN28A,NDST1,FBXL20,CDH11,PDE3A,GPR61,UNC13C,ROR1,TMEM25,MTDH,MDFI,STAT1,SHISA6…
GO:BP	negative regulation of macromolecule biosynthetic process	GO:0010558	1.17871e-11	10.9286	1704	1081	181	18092	PAIP2,YWHAB,APEX1,LBH,ZBTB37,H3F3B,PHB,MIER2,PHF6,PLAGL1,RYBP,ISL1,GATA6,THAP11,BMI1,RPS6KA5,BTG2,SOX7,PKIA,ZFP36L1,HIC1,ZNF488,GREM1,PAX9,MDM4,SMURF2,SP2,NR2F2,PPARG,FBLN5,UBE2D1,FAM172A,CBX5,FOXQ1,LIN28A,SALL4,MTDH,MDFI,KCNK2,STAT1,ZBTB34,CBFB,EN1,CITED2,LRRFIP1,KLF4,ZEB1,RUNX1,E2F7,AGO2,SMPD3,MYOCD,GATAD2A,HBEGF,KAT7,HOXB8,ID3,NR2F6,THAP1,SMARCA2,DDX6,CNOT7,RLIM,ZHX1,ZNF608,BCL3,INSM1,LHX1,NPA…
GO:BP	negative regulation of transcription, DNA-templated	GO:0045892	1.26074e-11	10.8994	1365	1081	154	18092	YWHAB,LBH,ZBTB37,H3F3B,PHB,MIER2,PHF6,PLAGL1,RYBP,ISL1,GATA6,THAP11,BMI1,RPS6KA5,BTG2,SOX7,PKIA,HIC1,ZNF488,GREM1,PAX9,MDM4,SMURF2,SP2,NR2F2,PPARG,FBLN5,UBE2D1,FAM172A,CBX5,FOXQ1,SALL4,MTDH,MDFI,STAT1,ZBTB34,CBFB,EN1,CITED2,LRRFIP1,KLF4,ZEB1,RUNX1,E2F7,MYOCD,GATAD2A,KAT7,HOXB8,ID3,NR2F6,THAP1,SMARCA2,CNOT7,RLIM,ZHX1,ZNF608,BCL3,INSM1,LHX1,FOXO4,DLL4,SET,SMAD5,MIER3,NEDD4,TGIF2,ZBTB39,ARX,E2F6,FOX…
GO:BP	regulation of cell communication	GO:0010646	1.27791e-11	10.8935	3600	1081	319	18092	PAIP2,PRKD1,DUSP18,PLK2,YWHAB,VWC2L,VEGFC,POGLUT1,LBH,ONECUT2,GRIN2D,PHB,SNAP25,CASP8,UBE2N,NREP,VANGL2,ISL1,RGS17,RGL2,RAP1B,F3,RCAN2,SLC6A1,WNK1,NGFR,SOX7,MVB12B,SOCS6,JAG1,RELN,UBR5,SGMS1,HIC1,CA7,GREM1,SH3RF1,HAND2,GPAM,GCNT2,TNR,FBXW7,APLNR,MDM4,SOCS5,ZNF385A,MAPK14,SMURF2,KITLG,SYT1,IRS1,PPARG,GRIK3,ADORA2B,LIN28A,NDST1,FBXL20,CDH11,PDE3A,GPR61,UNC13C,ROR1,TMEM25,MTDH,MDFI,STAT1,SHISA6,RGS6…
GO:BP	negative regulation of cellular biosynthetic process	GO:0031327	1.52402e-11	10.817	1773	1081	186	18092	PAIP2,YWHAB,APEX1,LBH,ZBTB37,H3F3B,PHB,MIER2,PHF6,PLAGL1,RYBP,ISL1,GATA6,THAP11,BMI1,RPS6KA5,BTG2,SOX7,PKIA,ZFP36L1,HIC1,ZNF488,GREM1,PAX9,FBXW7,MDM4,SMURF2,SP2,NR2F2,PPARG,FBLN5,UBE2D1,FAM172A,CBX5,FOXQ1,LIN28A,SALL4,MTDH,MDFI,KCNK2,STAT1,ZBTB34,CBFB,EN1,CITED2,LRRFIP1,KLF4,ZEB1,RUNX1,E2F7,AGO2,MYOCD,GATAD2A,HBEGF,KAT7,HOXB8,ID3,NR2F6,THAP1,SMARCA2,DDX6,CNOT7,RLIM,ZHX1,ZNF608,BCL3,INSM1,LHX1,NPA…
GO:BP	regulation of metabolic process	GO:0019222	1.57551e-11	10.8026	7174	1081	551	18092	PAIP2,NOVA1,PRKD1,DUSP18,PLK2,CASC3,YWHAB,DCUN1D4,APEX1,BAG2,PITHD1,VEGFC,SNX12,BAZ2B,LBH,ZBTB37,ONECUT2,H3F3B,PHB,LAPTM4B,MOB1B,ORC5,NEK2,ECE1,MIER2,GTF2A2,CASP8,PHGDH,UBE2N,PHF6,PPP1CC,PPP4C,SH2D3C,VANGL2,POGZ,PLAGL1,RYBP,ISL1,GATA6,THAP11,TFEB,F3,ARRDC4,SP1,BMI1,NEUROD6,PNRC2,RCAN2,RPS6KA5,SREK1,WNK1,NGFR,BTG2,SOX7,SRPK2,NRBF2,SOCS6,PKIA,ZFP36L1,SS18,AFF4,HOXA13,JAG1,RELN,AK4,UBR5,RNF144A,SGMS…
GO:BP	regulation of cellular process	GO:0050794	1.63203e-11	10.7873	11531	1081	805	18092	PAIP2,NOVA1,PRKX,PRKD1,DUSP18,PDIA5,PLK2,CASC3,UBE2E2,TMSB10,YWHAB,VWC2L,DCUN1D4,APEX1,BAG2,PITHD1,VEGFC,SNX12,POGLUT1,BAZ2B,KCNJ6,LBH,RND3,ZBTB37,WEE1,ONECUT2,CDIP1,SPG21,H3F3B,GRIN2D,PHB,YPEL3,LAPTM4B,MOB1B,ORC5,NEK2,ECE1,SNAP25,VANGL1,MIER2,GTF2A2,CASP8,UBE2N,CABLES2,AKIRIN1,PHF6,BLOC1S5,PPP1CC,PPP4C,NREP,SH2D3C,VANGL2,POGZ,TMX1,PLAGL1,RYBP,ISL1,RGS17,GATA6,KCNK10,DIRAS1,XCR1,CABP1,THAP11,RGL2…
GO:BP	embryo development	GO:0009790	2.00362e-11	10.6982	1093	1081	131	18092	VEGFC,POGLUT1,NEK2,ECE1,CASP8,PHGDH,PHF6,VANGL2,ISL1,GATA6,TFEB,WNK1,SOX7,ZFP36L1,HOXA5,GREM1,NRP2,HAND2,APLNR,KITLG,NR2F2,HOXA9,NDST1,SALL4,MDFI,RBPMS2,EN1,CITED2,KLF4,ZEB1,FLRT3,OTX2,E2F7,TEAD1,DUSP5,RET,TGFBR1,SPRY2,DVL2,HOXB8,ID3,RPGRIP1L,GRB2,FOXB1,WNT3A,STOX2,RSPO3,LHX1,ADAM10,NPAT,SMIM14,DLL4,SMAD5,CECR2,KBTBD8,FOXN4,MAPK8IP3,NFE2L2,CCM2,ARID2,TGIF2,VASH2,HOXA10,TSC1,PDGFRA,ITGA5,HOXC6,PRP…
GO:BP	negative regulation of biosynthetic process	GO:0009890	2.24432e-11	10.6489	1806	1081	188	18092	PAIP2,YWHAB,APEX1,LBH,ZBTB37,H3F3B,PHB,MIER2,PHF6,PLAGL1,RYBP,ISL1,GATA6,THAP11,BMI1,RPS6KA5,BTG2,SOX7,PKIA,ZFP36L1,HIC1,ZNF488,GREM1,PAX9,FBXW7,MDM4,SMURF2,SP2,NR2F2,PPARG,FBLN5,UBE2D1,FAM172A,CBX5,FOXQ1,LIN28A,SALL4,MTDH,MDFI,KCNK2,STAT1,ZBTB34,CBFB,EN1,CITED2,LRRFIP1,KLF4,ZEB1,RUNX1,E2F7,AGO2,SMPD3,MYOCD,GATAD2A,HBEGF,KAT7,HOXB8,ID3,NR2F6,THAP1,SMARCA2,DDX6,CNOT7,HSPD1,RLIM,ZHX1,ZNF608,BCL3,IN…
GO:BP	transcription by RNA polymerase II	GO:0006366	2.29979e-11	10.6383	2735	1081	257	18092	PRKD1,APEX1,BAZ2B,ZBTB37,ONECUT2,PHB,MIER2,GTF2A2,PHF6,POGZ,PLAGL1,RYBP,ISL1,GATA6,THAP11,TFEB,SP1,BMI1,NEUROD6,RPS6KA5,NGFR,BTG2,SOX7,NRBF2,PKIA,SS18,AFF4,HOXA13,JAG1,HOXA5,HIC1,GREM1,PAX9,HAND2,MDM4,RNGTT,MAPK14,SMURF2,SP2,CLP1,NR2F2,HOXA9,PPARG,FBLN5,UBE2D1,SMAD9,POU2F3,CBX5,FOXQ1,ZNF462,SALL4,MTDH,MDFI,STAT1,ZBTB34,HMGB3,NABP1,ZNF652,ZNF784,CBFB,EN1,FUBP3,CITED2,LRRFIP1,EGR3,MLLT10,KLF4,ZEB1,…
GO:BP	regulation of biosynthetic process	GO:0009889	2.46019e-11	10.609	4397	1081	372	18092	PAIP2,PRKD1,CASC3,YWHAB,APEX1,PITHD1,BAZ2B,LBH,ZBTB37,ONECUT2,H3F3B,PHB,ORC5,NEK2,MIER2,GTF2A2,UBE2N,PHF6,POGZ,PLAGL1,RYBP,ISL1,GATA6,THAP11,TFEB,SP1,BMI1,NEUROD6,RPS6KA5,NGFR,BTG2,SOX7,PKIA,ZFP36L1,SS18,HOXA13,JAG1,RELN,AK4,HOXA5,HIC1,ZNF488,GREM1,PAX9,HAND2,GPAM,FBXW7,MDM4,ZNF385A,MAPK14,SMURF2,SP2,NR2F2,LDLR,HOXA9,ZNF618,IRS1,PPARG,FBLN5,UBE2D1,SMAD9,POU2F3,FAM172A,PKIB,THOC1,CBX5,ADORA2B,FOXQ…
GO:BP	neuron projection development	GO:0031175	4.76103e-11	10.3223	1034	1081	125	18092	PRKD1,PLK2,WEE1,SNAP25,PHGDH,BLOC1S5,NREP,VANGL2,ISL1,RPS6KA5,NGFR,BTG2,TMEFF1,RELN,NRP2,TNR,UGT8,SYT1,STK24,CDH11,ROR1,MAPK6,CRKL,DCX,KLF4,SRGAP2,FLRT3,OTX2,PPFIA2,ABL2,ULK1,GAB1,RET,PLXNC1,UST,DVL2,HGF,GRB2,FOXB1,WNT3A,NCS1,ENAH,BRSK1,ITSN2,SYT2,EFNA2,LHX1,ADAM10,SPTBN1,RAPGEF2,ATXN10,CECR2,LIMK1,MAPK8IP3,NFE2L2,NEDD4,VASH2,TSC1,ARX,RERE,PARD6B,TRIM67,RUFY3,PIK3R1,TNIK,CPEB3,NPTX1,NRK,CNR1,SEMA…
GO:BP	regulation of nucleobase-containing compound metabolic process	GO:0019219	5.72029e-11	10.2426	4123	1081	352	18092	NOVA1,PRKD1,YWHAB,APEX1,PITHD1,BAZ2B,LBH,ZBTB37,ONECUT2,H3F3B,PHB,NEK2,MIER2,GTF2A2,UBE2N,PHF6,PPP4C,POGZ,PLAGL1,RYBP,ISL1,GATA6,THAP11,TFEB,SP1,BMI1,NEUROD6,RPS6KA5,SREK1,NGFR,BTG2,SOX7,SRPK2,PKIA,ZFP36L1,SS18,HOXA13,JAG1,RELN,AK4,UBR5,HOXA5,HIC1,ZNF488,GREM1,PAX9,HAND2,MDM4,MAPK14,SMURF2,SP2,NR2F2,HOXA9,ZNF618,PPARG,FBLN5,UBE2D1,SMAD9,POU2F3,FAM172A,PKIB,THOC1,CBX5,ADORA2B,FOXQ1,LIN28A,ZNF462,C…
GO:BP	negative regulation of cellular macromolecule biosynthetic process	GO:2000113	5.99612e-11	10.2221	1656	1081	175	18092	PAIP2,YWHAB,LBH,ZBTB37,H3F3B,PHB,MIER2,PHF6,PLAGL1,RYBP,ISL1,GATA6,THAP11,BMI1,RPS6KA5,BTG2,SOX7,PKIA,ZFP36L1,HIC1,ZNF488,GREM1,PAX9,MDM4,SMURF2,SP2,NR2F2,PPARG,FBLN5,UBE2D1,FAM172A,CBX5,FOXQ1,LIN28A,SALL4,MTDH,MDFI,KCNK2,STAT1,ZBTB34,CBFB,EN1,CITED2,LRRFIP1,KLF4,ZEB1,RUNX1,E2F7,AGO2,MYOCD,GATAD2A,HBEGF,KAT7,HOXB8,ID3,NR2F6,THAP1,SMARCA2,DDX6,CNOT7,RLIM,ZHX1,ZNF608,BCL3,INSM1,LHX1,FOXO4,DLL4,SET,…
GO:BP	positive regulation of developmental process	GO:0051094	6.31068e-11	10.1999	1366	1081	152	18092	PRKD1,VWC2L,PITHD1,VEGFC,LBH,YPEL3,CASP8,AKIRIN1,BLOC1S5,PPP1CC,ISL1,GATA6,F3,SP1,NGFR,ZFP36L1,JAG1,RELN,HOXA5,ZNF488,GREM1,GPAM,GCNT2,APLNR,SOCS5,ZNF385A,MAPK14,SMURF2,KITLG,CDS1,SYT1,PPARG,MMD,LIN28A,MIEF1,CORO1C,PDE3A,MTDH,STAT1,CSF1,CBFB,DDAH1,SMAP1,MAPK6,CITED2,CRKL,EGR3,TMEM64,MME,KLF4,ZEB1,FLRT3,RUNX1,OTX2,RRAS,AGO2,GAB1,RET,TGFBR1,PLXNC1,MYOCD,KAT7,DVL2,SLC6A6,HGF,NEUROD4,DDHD1,WNT3A,SASH…
GO:BP	regulation of cellular biosynthetic process	GO:0031326	7.77563e-11	10.1093	4310	1081	364	18092	PAIP2,PRKD1,CASC3,YWHAB,APEX1,PITHD1,BAZ2B,LBH,ZBTB37,ONECUT2,H3F3B,PHB,ORC5,NEK2,MIER2,GTF2A2,UBE2N,PHF6,POGZ,PLAGL1,RYBP,ISL1,GATA6,THAP11,TFEB,SP1,BMI1,NEUROD6,RPS6KA5,NGFR,BTG2,SOX7,PKIA,ZFP36L1,SS18,HOXA13,JAG1,RELN,AK4,HOXA5,HIC1,ZNF488,GREM1,PAX9,HAND2,FBXW7,MDM4,ZNF385A,MAPK14,SMURF2,SP2,NR2F2,LDLR,HOXA9,ZNF618,IRS1,PPARG,FBLN5,UBE2D1,SMAD9,POU2F3,FAM172A,PKIB,THOC1,CBX5,ADORA2B,FOXQ1,LIN…
GO:BP	negative regulation of transcription by RNA polymerase II	GO:0000122	9.38197e-11	10.0277	961	1081	118	18092	ZBTB37,PHB,MIER2,PHF6,PLAGL1,RYBP,ISL1,GATA6,THAP11,BMI1,BTG2,PKIA,HIC1,MDM4,SMURF2,SP2,NR2F2,PPARG,FBLN5,UBE2D1,CBX5,FOXQ1,SALL4,MTDH,MDFI,STAT1,ZBTB34,CBFB,EN1,CITED2,LRRFIP1,KLF4,ZEB1,RUNX1,E2F7,MYOCD,GATAD2A,HOXB8,ID3,NR2F6,THAP1,SMARCA2,RLIM,ZHX1,ZNF608,INSM1,FOXO4,DLL4,SMAD5,MIER3,NEDD4,TGIF2,ZBTB39,ARX,E2F6,FOXP2,SKOR1,LCOR,RREB1,DMBX1,FOSB,TXNIP,CPEB3,SATB2,MNT,PURA,TCF4,NFIA,SIRT1,CREBRF…
GO:BP	negative regulation of RNA metabolic process	GO:0051253	9.51069e-11	10.0218	1511	1081	163	18092	YWHAB,APEX1,LBH,ZBTB37,H3F3B,PHB,MIER2,PHF6,PLAGL1,RYBP,ISL1,GATA6,THAP11,BMI1,RPS6KA5,BTG2,SOX7,PKIA,HIC1,ZNF488,GREM1,PAX9,MDM4,MAPK14,SMURF2,SP2,NR2F2,PPARG,FBLN5,UBE2D1,FAM172A,CBX5,FOXQ1,SALL4,MTDH,SRSF9,MDFI,STAT1,ZBTB34,CBFB,EN1,CITED2,LRRFIP1,LIN28B,KLF4,ZEB1,RUNX1,E2F7,MYOCD,GATAD2A,KAT7,HOXB8,ID3,NR2F6,THAP1,SMARCA2,CNOT7,RLIM,ZHX1,ZNF608,BCL3,INSM1,LHX1,NPAT,FOXO4,DLL4,SET,SMAD5,MIER3,…
GO:BP	positive regulation of gene expression	GO:0010628	9.9744e-11	10.0011	2396	1081	230	18092	PRKD1,APEX1,BAG2,PITHD1,LBH,ONECUT2,PHB,GTF2A2,CASP8,POGZ,PLAGL1,RYBP,ISL1,GATA6,TFEB,F3,SP1,NEUROD6,RPS6KA5,NGFR,SOX7,SRPK2,SS18,JAG1,UBR5,SGMS1,HOXA5,GREM1,PAX9,HAND2,MDM4,MAPK14,NR2F2,LDLR,HOXA9,PPARG,FBLN5,SMAD9,POU2F3,THOC1,ADORA2B,LIN28A,ZNF462,RAB27A,SALL4,STAT1,HMGB3,ZNF784,CSF1,CBFB,EN1,ACTA2,FUBP3,CITED2,LRRFIP1,EGR3,LIN28B,MLLT10,KLF4,ZEB1,DNAJC3,ARHGEF11,RUNX1,OTX2,E2F7,NAA15,TEAD1,AG…
GO:BP	negative regulation of nucleobase-containing compound metabolic process	GO:0045934	1.06638e-10	9.97209	1615	1081	171	18092	YWHAB,APEX1,LBH,ZBTB37,H3F3B,PHB,MIER2,PHF6,PLAGL1,RYBP,ISL1,GATA6,THAP11,BMI1,RPS6KA5,BTG2,SOX7,PKIA,UBR5,HIC1,ZNF488,GREM1,PAX9,MDM4,MAPK14,SMURF2,SP2,NR2F2,PPARG,FBLN5,UBE2D1,FAM172A,THOC1,CBX5,FOXQ1,SALL4,MTDH,SRSF9,MDFI,KCNK2,STAT1,ZBTB34,CBFB,EN1,CITED2,LRRFIP1,LIN28B,KLF4,ZEB1,RUNX1,E2F7,MYOCD,GATAD2A,KAT7,HOXB8,ID3,NR2F6,THAP1,SMARCA2,CNOT7,RLIM,ZHX1,ZNF608,BCL3,INSM1,LHX1,NPAT,FOXO4,DLL4…
GO:BP	regulation of cellular macromolecule biosynthetic process	GO:2000112	1.11762e-10	9.95171	4038	1081	345	18092	PAIP2,PRKD1,CASC3,YWHAB,APEX1,PITHD1,BAZ2B,LBH,ZBTB37,ONECUT2,H3F3B,PHB,ORC5,NEK2,MIER2,GTF2A2,UBE2N,PHF6,POGZ,PLAGL1,RYBP,ISL1,GATA6,THAP11,TFEB,SP1,BMI1,NEUROD6,RPS6KA5,NGFR,BTG2,SOX7,PKIA,ZFP36L1,SS18,HOXA13,JAG1,RELN,HOXA5,HIC1,ZNF488,GREM1,PAX9,HAND2,MDM4,ZNF385A,MAPK14,SMURF2,SP2,NR2F2,HOXA9,ZNF618,IRS1,PPARG,FBLN5,UBE2D1,SMAD9,POU2F3,FAM172A,PKIB,THOC1,CBX5,FOXQ1,LIN28A,GSPT1,ZNF462,ROR1,S…
GO:BP	plasma membrane bounded cell projection morphogenesis	GO:0120039	1.49989e-10	9.82394	694	1081	94	18092	WEE1,VANGL2,ISL1,RPS6KA5,NGFR,TMEFF1,RELN,NRP2,TNR,UGT8,SYT1,CDH11,CORO1C,DCX,SRGAP2,FLRT3,OTX2,PPFIA2,ULK1,GAB1,RET,PLXNC1,UST,DVL2,GRB2,FOXB1,WNT3A,ENAH,BRSK1,ITSN2,SYT2,EFNA2,LHX1,ADAM10,SPTBN1,RAPGEF2,LIMK1,MAPK8IP3,NEDD4,PDPN,ARX,RERE,RREB1,PARD6B,RUFY3,PIK3R1,TNIK,NPTX1,NRK,SEMA6A,GORASP1,CREB1,MAPK1,LMTK2,LZTS3,DAB2IP,BMPR2,GSK3B,TAOK1,NEO1,FZD3,EFNB2,NFIB,NTN1,DPYSL5,VCL,MYH10,SS18L1,NFAS…
GO:BP	animal organ development	GO:0048513	1.70056e-10	9.76941	3770	1081	326	18092	PRKX,PITHD1,VEGFC,MEGF11,POGLUT1,LBH,ONECUT2,H3F3B,GRIN2D,CA10,SEC61A1,ECE1,VANGL1,MOSPD3,MINPP1,CASP8,PHGDH,EML1,NHS,RNF38,AKIRIN1,VANGL2,ISL1,GATA6,TFEB,BMI1,NEUROD6,PDLIM2,NGFR,BTG2,TMEFF1,ZFP36L1,JAG1,RELN,AK4,HOXA5,GREM1,PAX9,NRP2,SH3RF1,HAND2,GCNT2,TNR,FBXW7,APLNR,MDM4,SOCS5,ZNF385A,MAPK14,SMURF2,KITLG,CLP1,NR2F2,HOXA9,SYT1,MATN3,PPARG,RAB33B,FAM172A,FOXQ1,LIN28A,NDST1,CORO1C,ROR1,SALL4,MDF…
GO:BP	regulation of macromolecule metabolic process	GO:0060255	1.76979e-10	9.75208	6626	1081	512	18092	PAIP2,NOVA1,PRKD1,DUSP18,PLK2,CASC3,YWHAB,DCUN1D4,APEX1,BAG2,PITHD1,VEGFC,SNX12,BAZ2B,LBH,ZBTB37,ONECUT2,H3F3B,PHB,LAPTM4B,MOB1B,ORC5,NEK2,ECE1,MIER2,GTF2A2,CASP8,PHGDH,UBE2N,PHF6,PPP1CC,PPP4C,SH2D3C,VANGL2,POGZ,PLAGL1,RYBP,ISL1,GATA6,THAP11,TFEB,F3,ARRDC4,SP1,BMI1,NEUROD6,PNRC2,RCAN2,RPS6KA5,SREK1,WNK1,NGFR,BTG2,SOX7,SRPK2,PKIA,ZFP36L1,SS18,AFF4,HOXA13,JAG1,RELN,UBR5,RNF144A,SGMS1,HOXA5,HIC1,ZNF…
GO:BP	cell projection morphogenesis	GO:0048858	2.12936e-10	9.67175	698	1081	94	18092	WEE1,VANGL2,ISL1,RPS6KA5,NGFR,TMEFF1,RELN,NRP2,TNR,UGT8,SYT1,CDH11,CORO1C,DCX,SRGAP2,FLRT3,OTX2,PPFIA2,ULK1,GAB1,RET,PLXNC1,UST,DVL2,GRB2,FOXB1,WNT3A,ENAH,BRSK1,ITSN2,SYT2,EFNA2,LHX1,ADAM10,SPTBN1,RAPGEF2,LIMK1,MAPK8IP3,NEDD4,PDPN,ARX,RERE,RREB1,PARD6B,RUFY3,PIK3R1,TNIK,NPTX1,NRK,SEMA6A,GORASP1,CREB1,MAPK1,LMTK2,LZTS3,DAB2IP,BMPR2,GSK3B,TAOK1,NEO1,FZD3,EFNB2,NFIB,NTN1,DPYSL5,VCL,MYH10,SS18L1,NFAS…
GO:BP	regulation of RNA metabolic process	GO:0051252	2.16866e-10	9.66381	3850	1081	331	18092	NOVA1,PRKD1,YWHAB,APEX1,PITHD1,BAZ2B,LBH,ZBTB37,ONECUT2,H3F3B,PHB,MIER2,GTF2A2,UBE2N,PHF6,POGZ,PLAGL1,RYBP,ISL1,GATA6,THAP11,TFEB,SP1,BMI1,NEUROD6,RPS6KA5,SREK1,NGFR,BTG2,SOX7,SRPK2,PKIA,ZFP36L1,SS18,HOXA13,JAG1,RELN,HOXA5,HIC1,ZNF488,GREM1,PAX9,HAND2,MDM4,MAPK14,SMURF2,SP2,NR2F2,HOXA9,ZNF618,PPARG,FBLN5,UBE2D1,SMAD9,POU2F3,FAM172A,THOC1,CBX5,FOXQ1,LIN28A,ZNF462,CSDC2,ROR1,SALL4,MTDH,TNPO1,SRSF9,…
GO:BP	cellular protein modification process	GO:0006464	2.17326e-10	9.66289	4027	1081	343	18092	PRKX,PRKD1,DUSP18,PLK2,UBE2E2,YWHAB,DCUN1D4,ST6GALNAC3,BAG2,VEGFC,POGLUT1,WEE1,PHB,MOB1B,NEK2,GALNT7,MIER2,MINPP1,UBE2N,RNF38,PPP1CC,PPP4C,SH2D3C,VANGL2,RNF182,RYBP,ISL1,ARRDC4,BMI1,RCAN2,RPS6KA5,WNK1,BTG2,SRPK2,FBXO33,SOCS6,PKIA,RELN,TRIM23,UBE2E3,UBR5,RNF144A,ABHD17B,GREM1,TMTC2,UBE2W,SH3RF1,GCNT2,FBXW7,APLNR,MDM4,MSL1,SOCS5,RNGTT,CTDSP2,MAPK14,SMURF2,KITLG,NR2F2,MATN3,STK24,UBE2D1,PKIB,MMD,ADO…
GO:BP	protein modification process	GO:0036211	2.17326e-10	9.66289	4027	1081	343	18092	PRKX,PRKD1,DUSP18,PLK2,UBE2E2,YWHAB,DCUN1D4,ST6GALNAC3,BAG2,VEGFC,POGLUT1,WEE1,PHB,MOB1B,NEK2,GALNT7,MIER2,MINPP1,UBE2N,RNF38,PPP1CC,PPP4C,SH2D3C,VANGL2,RNF182,RYBP,ISL1,ARRDC4,BMI1,RCAN2,RPS6KA5,WNK1,BTG2,SRPK2,FBXO33,SOCS6,PKIA,RELN,TRIM23,UBE2E3,UBR5,RNF144A,ABHD17B,GREM1,TMTC2,UBE2W,SH3RF1,GCNT2,FBXW7,APLNR,MDM4,MSL1,SOCS5,RNGTT,CTDSP2,MAPK14,SMURF2,KITLG,NR2F2,MATN3,STK24,UBE2D1,PKIB,MMD,ADO…
GO:BP	embryo development ending in birth or egg hatching	GO:0009792	2.54344e-10	9.59458	689	1081	93	18092	POGLUT1,NEK2,ECE1,CASP8,PHGDH,PHF6,VANGL2,ISL1,GATA6,TFEB,ZFP36L1,HOXA5,HAND2,NR2F2,HOXA9,NDST1,SALL4,MDFI,EN1,CITED2,KLF4,ZEB1,E2F7,TGFBR1,DVL2,HOXB8,RPGRIP1L,GRB2,FOXB1,WNT3A,STOX2,RSPO3,LHX1,ADAM10,NPAT,SMIM14,CECR2,KBTBD8,MAPK8IP3,CCM2,VASH2,TSC1,PDGFRA,HOXC6,PRPF19,EYA1,SATB2,PRICKLE1,NF1,MGAT1,SRSF1,MBTD1,NRK,SOX11,NKX3-2,SNAI1,MAPK1,GNA13,BMPR2,WDTC1,NR5A2,LMX1B,GATA2,FZD3,HEG1,NRARP,EIF2S…
GO:BP	regulation of macromolecule biosynthetic process	GO:0010556	2.70631e-10	9.56762	4137	1081	350	18092	PAIP2,PRKD1,CASC3,YWHAB,APEX1,PITHD1,BAZ2B,LBH,ZBTB37,ONECUT2,H3F3B,PHB,ORC5,NEK2,MIER2,GTF2A2,UBE2N,PHF6,POGZ,PLAGL1,RYBP,ISL1,GATA6,THAP11,TFEB,SP1,BMI1,NEUROD6,RPS6KA5,NGFR,BTG2,SOX7,PKIA,ZFP36L1,SS18,HOXA13,JAG1,RELN,HOXA5,HIC1,ZNF488,GREM1,PAX9,HAND2,MDM4,ZNF385A,MAPK14,SMURF2,SP2,NR2F2,HOXA9,ZNF618,IRS1,PPARG,FBLN5,UBE2D1,SMAD9,POU2F3,FAM172A,PKIB,THOC1,CBX5,FOXQ1,LIN28A,GSPT1,ZNF462,ROR1,S…
GO:BP	chordate embryonic development	GO:0043009	3.61998e-10	9.44129	671	1081	91	18092	POGLUT1,NEK2,ECE1,CASP8,PHGDH,PHF6,VANGL2,ISL1,GATA6,TFEB,ZFP36L1,HOXA5,HAND2,NR2F2,HOXA9,NDST1,SALL4,MDFI,EN1,CITED2,KLF4,ZEB1,E2F7,TGFBR1,DVL2,HOXB8,RPGRIP1L,GRB2,FOXB1,WNT3A,RSPO3,LHX1,ADAM10,NPAT,SMIM14,CECR2,KBTBD8,MAPK8IP3,CCM2,VASH2,TSC1,PDGFRA,HOXC6,PRPF19,EYA1,SATB2,PRICKLE1,NF1,MGAT1,SRSF1,MBTD1,NRK,SOX11,NKX3-2,SNAI1,MAPK1,GNA13,BMPR2,WDTC1,LMX1B,GATA2,FZD3,HEG1,NRARP,EIF2S2,TET1,MYH10…
GO:BP	blood vessel development	GO:0001568	5.21481e-10	9.28276	810	1081	103	18092	PRKX,PRKD1,PLK2,STAB2,VEGFC,CASP8,ISL1,GATA6,F3,SP1,NGFR,SRPK2,ZFP36L1,JAG1,HOXA5,GREM1,NRP2,HAND2,FBXW7,APLNR,MAPK14,NR2F2,LDLR,PPARG,FBLN5,NDST1,MTDH,STAT1,NUS1,DDAH1,ACTA2,CITED2,CRKL,EGR3,KLF4,RUNX1,RRAS,E2F7,NAA15,AGO2,GAB1,TGFBR1,SPRY2,MYOCD,HGF,SASH1,RSPO3,PTPRB,HECTD1,FOXO4,DLL4,RAPGEF2,VAV3,NFE2L2,CCM2,ARID2,PDPK1,VASH2,PDGFRA,ITGA5,PDE3B,EYA1,PRICKLE1,NF1,TCF4,SIRT1,SEMA6A,MAPK1,GNA13,B…
GO:BP	biological regulation	GO:0065007	5.78251e-10	9.23788	12801	1081	867	18092	PAIP2,NOVA1,PRKX,PRKD1,DUSP18,PDIA5,PLK2,CASC3,UBE2E2,TMSB10,YWHAB,VWC2L,DCUN1D4,APEX1,BAG2,PITHD1,VEGFC,SNX12,POGLUT1,BAZ2B,TBC1D9B,KCNJ6,LBH,RND3,ZBTB37,WEE1,ONECUT2,CDIP1,SPG21,H3F3B,GRIN2D,PHB,RAB20,YPEL3,LAPTM4B,MOB1B,ORC5,NEK2,ECE1,SNAP25,VANGL1,MIER2,GTF2A2,CASP8,PHGDH,UBE2N,CABLES2,AKIRIN1,PHF6,BLOC1S5,PPP1CC,PPP4C,NREP,SH2D3C,VANGL2,POGZ,TMX1,PLAGL1,RYBP,ISL1,FNDC4,RGS17,GATA6,KCNK10,DIR…
GO:BP	vasculature development	GO:0001944	6.34883e-10	9.19731	847	1081	106	18092	PRKX,PRKD1,PLK2,STAB2,VEGFC,CASP8,ISL1,GATA6,F3,SP1,NGFR,SRPK2,ZFP36L1,JAG1,HOXA5,GREM1,NRP2,HAND2,FBXW7,APLNR,MAPK14,NR2F2,LDLR,PPARG,FBLN5,NDST1,MTDH,STAT1,NUS1,DDAH1,ACTA2,CITED2,CRKL,EGR3,KLF4,RUNX1,RRAS,E2F7,NAA15,AGO2,GAB1,TGFBR1,SPRY2,MYOCD,HGF,SASH1,RSPO3,PTPRB,HECTD1,ADAM10,FOXO4,DLL4,RAPGEF2,VAV3,NFE2L2,PDPN,CCM2,ARID2,PDPK1,VASH2,PDGFRA,ITGA5,PDE3B,EYA1,PRICKLE1,NF1,TCF4,SIRT1,SEMA6A,M…
GO:BP	nucleobase-containing compound biosynthetic process	GO:0034654	7.46684e-10	9.12686	4211	1081	353	18092	PRKD1,YWHAB,AK2,APEX1,PITHD1,BAZ2B,LBH,ZBTB37,ONECUT2,TCEANC2,H3F3B,PHB,GMPS,NEK2,MIER2,GTF2A2,UBE2N,PHF6,POGZ,PLAGL1,RYBP,ISL1,GATA6,THAP11,TFEB,SP1,BMI1,PDE7B,NEUROD6,RPS6KA5,NGFR,BTG2,SOX7,NRBF2,PKIA,SS18,AFF4,HOXA13,JAG1,RELN,PDHX,AK4,HOXA5,HIC1,ZNF488,GREM1,PAX9,HAND2,MDM4,RNGTT,MAPK14,SMURF2,SP2,CLP1,NR2F2,TROVE2,HOXA9,ZNF618,PPARG,FBLN5,UBE2D1,SMAD9,POU2F3,FAM172A,PKIB,THOC1,CBX5,ADORA2B,F…
GO:BP	neuron projection morphogenesis	GO:0048812	7.93029e-10	9.10071	680	1081	91	18092	WEE1,VANGL2,ISL1,RPS6KA5,NGFR,TMEFF1,RELN,NRP2,TNR,UGT8,SYT1,CDH11,DCX,SRGAP2,FLRT3,OTX2,PPFIA2,ULK1,GAB1,RET,PLXNC1,UST,DVL2,GRB2,FOXB1,WNT3A,ENAH,BRSK1,ITSN2,SYT2,EFNA2,LHX1,ADAM10,SPTBN1,RAPGEF2,LIMK1,MAPK8IP3,NEDD4,ARX,RERE,PARD6B,RUFY3,PIK3R1,TNIK,NPTX1,NRK,SEMA6A,GORASP1,CREB1,MAPK1,LMTK2,LZTS3,DAB2IP,BMPR2,GSK3B,TAOK1,NEO1,FZD3,EFNB2,NFIB,NTN1,DPYSL5,VCL,MYH10,SS18L1,NFASC,PLAA,SLIT2,SLIT1…
GO:BP	regulation of cell differentiation	GO:0045595	9.83734e-10	9.00712	1695	1081	174	18092	PRKX,PRKD1,VWC2L,PITHD1,VEGFC,LBH,H3F3B,CASP8,AKIRIN1,BLOC1S5,PPP1CC,NREP,ISL1,GATA6,NGFR,ZFP36L1,JAG1,RELN,HOXA5,ZNF488,GREM1,SH3RF1,HAND2,GCNT2,TNR,FBXW7,SOCS5,ZNF385A,MAPK14,KITLG,CDS1,LDLR,HOXA9,PPARG,MMD,LIN28A,CORO1C,PDE3A,STAT1,RBPMS2,HMGB3,CSF1,CBFB,SMAP1,CRKL,EGR3,TMEM64,MME,KLF4,ZEB1,NLN,RUNX1,RRAS,RET,TGFBR1,PLXNC1,SPRY2,MYOCD,KAT7,PCM1,HOXB8,ID3,SLC6A6,HGF,NEUROD4,DDX6,CCNT2,WNT3A,DRO…
GO:BP	central nervous system development	GO:0007417	1.06187e-09	8.97393	1079	1081	125	18092	GRIN2D,CA10,PHGDH,EML1,ISL1,NEUROD6,NGFR,BTG2,RELN,AK4,ZNF488,NRP2,TNR,UGT8,CLP1,NR2F2,LDLR,SYT1,PPARG,NDST1,CDH11,COX7B,ROR1,EN1,NDUFS4,CITED2,CRKL,DCX,ZEB1,SRGAP2,OTX2,GNG12,PCM1,HOXB8,ID3,RPGRIP1L,FOXB1,WNT3A,KCNA1,EFNA2,LHX1,HAPLN1,DLL4,MARCKS,RAPGEF2,NCAN,FOXN4,MAPK8IP3,TSC1,ARX,RERE,FOXP2,KCNAB1,DMBX1,PRPF19,PCDH9,SATB2,NF1,NPTX1,SRSF1,EN2,SOX11,CREB1,MAPK1,BAK1,DAB2IP,BMPR2,TAL1,SLC7A11,GS…
GO:BP	cell part morphogenesis	GO:0032990	1.07183e-09	8.96987	717	1081	94	18092	WEE1,VANGL2,ISL1,RPS6KA5,NGFR,TMEFF1,RELN,NRP2,TNR,UGT8,SYT1,CDH11,CORO1C,DCX,SRGAP2,FLRT3,OTX2,PPFIA2,ULK1,GAB1,RET,PLXNC1,UST,DVL2,GRB2,FOXB1,WNT3A,ENAH,BRSK1,ITSN2,SYT2,EFNA2,LHX1,ADAM10,SPTBN1,RAPGEF2,LIMK1,MAPK8IP3,NEDD4,PDPN,ARX,RERE,RREB1,PARD6B,RUFY3,PIK3R1,TNIK,NPTX1,NRK,SEMA6A,GORASP1,CREB1,MAPK1,LMTK2,LZTS3,DAB2IP,BMPR2,GSK3B,TAOK1,NEO1,FZD3,EFNB2,NFIB,NTN1,DPYSL5,VCL,MYH10,SS18L1,NFAS…
GO:BP	protein phosphorylation	GO:0006468	1.09375e-09	8.96108	1684	1081	173	18092	PRKX,PRKD1,DUSP18,PLK2,YWHAB,VEGFC,WEE1,PHB,MOB1B,NEK2,UBE2N,SH2D3C,VANGL2,ISL1,RPS6KA5,WNK1,SRPK2,PKIA,RELN,GREM1,FBXW7,APLNR,SOCS5,CTDSP2,MAPK14,KITLG,NR2F2,STK24,PKIB,MMD,ADORA2B,CORO1C,ROR1,CSF1,DAZAP2,NDUFS4,MAPK6,CRKL,DNAJC3,STK35,ABL2,ULK1,SMPD3,DUSP5,RET,TGFBR1,WNK3,MAP2K7,SPRY2,MYOCD,BMP2K,HBEGF,CCDC88C,DVL2,CCNG1,TLK2,HGF,CCNT2,KSR1,CNOT7,WNT3A,UBE2V1,SASH1,PPM1E,BRSK1,PLCL2,PTPRB,INSM1…
GO:BP	regulation of transcription, DNA-templated	GO:0006355	1.5125e-09	8.8203	3494	1081	303	18092	PRKD1,YWHAB,APEX1,PITHD1,BAZ2B,LBH,ZBTB37,ONECUT2,H3F3B,PHB,MIER2,GTF2A2,UBE2N,PHF6,POGZ,PLAGL1,RYBP,ISL1,GATA6,THAP11,TFEB,SP1,BMI1,NEUROD6,RPS6KA5,NGFR,BTG2,SOX7,PKIA,SS18,HOXA13,JAG1,RELN,HOXA5,HIC1,ZNF488,GREM1,PAX9,HAND2,MDM4,MAPK14,SMURF2,SP2,NR2F2,HOXA9,ZNF618,PPARG,FBLN5,UBE2D1,SMAD9,POU2F3,FAM172A,THOC1,CBX5,FOXQ1,ZNF462,ROR1,SALL4,MTDH,MDFI,STAT1,ZBTB34,HMGB3,ZNF652,ZNF784,CBFB,EN1,ACTA…
GO:BP	regulation of nucleic acid-templated transcription	GO:1903506	2.30896e-09	8.63658	3564	1081	307	18092	PRKD1,YWHAB,APEX1,PITHD1,BAZ2B,LBH,ZBTB37,ONECUT2,H3F3B,PHB,MIER2,GTF2A2,UBE2N,PHF6,POGZ,PLAGL1,RYBP,ISL1,GATA6,THAP11,TFEB,SP1,BMI1,NEUROD6,RPS6KA5,NGFR,BTG2,SOX7,PKIA,SS18,HOXA13,JAG1,RELN,HOXA5,HIC1,ZNF488,GREM1,PAX9,HAND2,MDM4,MAPK14,SMURF2,SP2,NR2F2,HOXA9,ZNF618,PPARG,FBLN5,UBE2D1,SMAD9,POU2F3,FAM172A,THOC1,CBX5,FOXQ1,ZNF462,ROR1,SALL4,MTDH,MDFI,STAT1,ZBTB34,HMGB3,ZNF652,ZNF784,CBFB,EN1,ACTA…
GO:BP	regulation of RNA biosynthetic process	GO:2001141	2.76133e-09	8.55888	3569	1081	307	18092	PRKD1,YWHAB,APEX1,PITHD1,BAZ2B,LBH,ZBTB37,ONECUT2,H3F3B,PHB,MIER2,GTF2A2,UBE2N,PHF6,POGZ,PLAGL1,RYBP,ISL1,GATA6,THAP11,TFEB,SP1,BMI1,NEUROD6,RPS6KA5,NGFR,BTG2,SOX7,PKIA,SS18,HOXA13,JAG1,RELN,HOXA5,HIC1,ZNF488,GREM1,PAX9,HAND2,MDM4,MAPK14,SMURF2,SP2,NR2F2,HOXA9,ZNF618,PPARG,FBLN5,UBE2D1,SMAD9,POU2F3,FAM172A,THOC1,CBX5,FOXQ1,ZNF462,ROR1,SALL4,MTDH,MDFI,STAT1,ZBTB34,HMGB3,ZNF652,ZNF784,CBFB,EN1,ACTA…
GO:BP	transcription, DNA-templated	GO:0006351	2.84329e-09	8.54618	3687	1081	315	18092	PRKD1,YWHAB,APEX1,PITHD1,BAZ2B,LBH,ZBTB37,ONECUT2,TCEANC2,H3F3B,PHB,MIER2,GTF2A2,UBE2N,PHF6,POGZ,PLAGL1,RYBP,ISL1,GATA6,THAP11,TFEB,SP1,BMI1,NEUROD6,RPS6KA5,NGFR,BTG2,SOX7,NRBF2,PKIA,SS18,AFF4,HOXA13,JAG1,RELN,HOXA5,HIC1,ZNF488,GREM1,PAX9,HAND2,MDM4,RNGTT,MAPK14,SMURF2,SP2,CLP1,NR2F2,TROVE2,HOXA9,ZNF618,PPARG,FBLN5,UBE2D1,SMAD9,POU2F3,FAM172A,THOC1,CBX5,FOXQ1,ZNF462,ROR1,SALL4,MTDH,MDFI,STAT1,ZBT…
GO:BP	negative regulation of nitrogen compound metabolic process	GO:0051172	3.03527e-09	8.5178	2585	1081	238	18092	PAIP2,DUSP18,YWHAB,APEX1,BAG2,SNX12,LBH,ZBTB37,H3F3B,PHB,LAPTM4B,MIER2,PHF6,PLAGL1,RYBP,ISL1,GATA6,THAP11,BMI1,RPS6KA5,WNK1,NGFR,BTG2,SOX7,PKIA,ZFP36L1,UBR5,HIC1,ZNF488,GREM1,PAX9,SH3RF1,MDM4,SOCS5,CTDSP2,MAPK14,SMURF2,SP2,NR2F2,LDLR,PPARG,FBLN5,UBE2D1,FAM172A,PKIB,THOC1,CBX5,FOXQ1,LIN28A,CORO1C,SALL4,MTDH,SRSF9,MDFI,KCNK2,STAT1,ZBTB34,CBFB,EN1,CITED2,PPME1,LRRFIP1,CRKL,LIN28B,KLF4,ZEB1,DNAJC3,RU…
GO:BP	aromatic compound biosynthetic process	GO:0019438	3.49995e-09	8.45594	4287	1081	355	18092	PRKD1,YWHAB,AK2,APEX1,PITHD1,BAZ2B,LBH,ZBTB37,ONECUT2,TCEANC2,H3F3B,PHB,GMPS,NEK2,MIER2,GTF2A2,UBE2N,PHF6,POGZ,PLAGL1,RYBP,ISL1,GATA6,THAP11,TFEB,SP1,BMI1,PDE7B,NEUROD6,RPS6KA5,NGFR,BTG2,SOX7,NRBF2,PKIA,SS18,AFF4,HOXA13,JAG1,RELN,PDHX,AK4,HOXA5,HIC1,ZNF488,GREM1,PAX9,HAND2,MDM4,RNGTT,MAPK14,SMURF2,SP2,CLP1,NR2F2,TROVE2,HOXA9,ZNF618,PPARG,FBLN5,UBE2D1,SMAD9,POU2F3,FAM172A,PKIB,THOC1,CBX5,ADORA2B,F…
GO:BP	blood vessel morphogenesis	GO:0048514	4.38423e-09	8.35811	723	1081	93	18092	PRKX,PRKD1,PLK2,STAB2,VEGFC,CASP8,ISL1,GATA6,F3,SP1,NGFR,SRPK2,ZFP36L1,JAG1,HOXA5,GREM1,NRP2,HAND2,FBXW7,APLNR,MAPK14,NR2F2,LDLR,PPARG,FBLN5,MTDH,STAT1,NUS1,DDAH1,CITED2,EGR3,KLF4,RUNX1,RRAS,E2F7,NAA15,AGO2,GAB1,TGFBR1,SPRY2,MYOCD,HGF,SASH1,RSPO3,PTPRB,FOXO4,DLL4,RAPGEF2,VAV3,NFE2L2,CCM2,ARID2,PDPK1,VASH2,PDGFRA,ITGA5,PDE3B,EYA1,NF1,TCF4,SIRT1,SEMA6A,GNA13,BAK1,DAB2IP,BMPR2,TAL1,PIK3C2A,LEP,QKI,G…
GO:BP	nucleic acid-templated transcription	GO:0097659	5.25138e-09	8.27973	3734	1081	317	18092	PRKD1,YWHAB,APEX1,PITHD1,BAZ2B,LBH,ZBTB37,ONECUT2,TCEANC2,H3F3B,PHB,MIER2,GTF2A2,UBE2N,PHF6,POGZ,PLAGL1,RYBP,ISL1,GATA6,THAP11,TFEB,SP1,BMI1,NEUROD6,RPS6KA5,NGFR,BTG2,SOX7,NRBF2,PKIA,SS18,AFF4,HOXA13,JAG1,RELN,HOXA5,HIC1,ZNF488,GREM1,PAX9,HAND2,MDM4,RNGTT,MAPK14,SMURF2,SP2,CLP1,NR2F2,TROVE2,HOXA9,ZNF618,PPARG,FBLN5,UBE2D1,SMAD9,POU2F3,FAM172A,THOC1,CBX5,FOXQ1,ZNF462,ROR1,SALL4,MTDH,MDFI,STAT1,ZBT…
GO:BP	macromolecule modification	GO:0043412	6.31879e-09	8.19937	4245	1081	351	18092	PRKX,PRKD1,DUSP18,PLK2,UBE2E2,YWHAB,DCUN1D4,APEX1,ST6GALNAC3,BAG2,VEGFC,POGLUT1,WEE1,PHB,MOB1B,NEK2,GALNT7,MIER2,MINPP1,UBE2N,RNF38,PPP1CC,PPP4C,SH2D3C,VANGL2,RNF182,RYBP,ISL1,ARRDC4,BMI1,RCAN2,RPS6KA5,WNK1,BTG2,SRPK2,ABHD12B,FBXO33,SOCS6,PKIA,RELN,TRIM23,UBE2E3,UBR5,RNF144A,ABHD17B,GREM1,TMTC2,UBE2W,SH3RF1,GCNT2,FBXW7,APLNR,MDM4,MSL1,SOCS5,RNGTT,CTDSP2,MAPK14,SMURF2,KITLG,NR2F2,MATN3,STK24,UBE2D…
GO:BP	heterocycle biosynthetic process	GO:0018130	6.73904e-09	8.1714	4277	1081	353	18092	PRKD1,YWHAB,AK2,APEX1,PITHD1,BAZ2B,LBH,ZBTB37,ONECUT2,TCEANC2,H3F3B,PHB,GMPS,NEK2,MIER2,GTF2A2,UBE2N,PHF6,POGZ,PLAGL1,RYBP,ISL1,GATA6,THAP11,TFEB,SP1,BMI1,PDE7B,NEUROD6,RPS6KA5,NGFR,BTG2,SOX7,NRBF2,PKIA,SS18,AFF4,HOXA13,JAG1,RELN,PDHX,AK4,HOXA5,HIC1,ZNF488,GREM1,PAX9,HAND2,MDM4,RNGTT,MAPK14,SMURF2,SP2,CLP1,NR2F2,TROVE2,HOXA9,ZNF618,PPARG,FBLN5,UBE2D1,SMAD9,POU2F3,FAM172A,PKIB,THOC1,CBX5,ADORA2B,F…
GO:BP	negative regulation of cellular metabolic process	GO:0031324	8.70194e-09	8.06038	2794	1081	251	18092	PAIP2,DUSP18,YWHAB,APEX1,BAG2,SNX12,LBH,ZBTB37,H3F3B,PHB,LAPTM4B,MIER2,PHF6,PLAGL1,RYBP,ISL1,GATA6,THAP11,BMI1,RPS6KA5,WNK1,NGFR,BTG2,SOX7,PKIA,ZFP36L1,UBR5,HIC1,ZNF488,GREM1,PAX9,SH3RF1,FBXW7,MDM4,SOCS5,CTDSP2,MAPK14,SMURF2,SP2,NR2F2,GPATCH2,PPARG,FBLN5,UBE2D1,FAM172A,PKIB,THOC1,CBX5,FOXQ1,LIN28A,CORO1C,SALL4,MTDH,SRSF9,MDFI,KCNK2,STAT1,ZBTB34,CBFB,EN1,CITED2,PPME1,LRRFIP1,CRKL,LIN28B,KLF4,ZEB1,…
GO:BP	RNA biosynthetic process	GO:0032774	8.79175e-09	8.05592	3749	1081	317	18092	PRKD1,YWHAB,APEX1,PITHD1,BAZ2B,LBH,ZBTB37,ONECUT2,TCEANC2,H3F3B,PHB,MIER2,GTF2A2,UBE2N,PHF6,POGZ,PLAGL1,RYBP,ISL1,GATA6,THAP11,TFEB,SP1,BMI1,NEUROD6,RPS6KA5,NGFR,BTG2,SOX7,NRBF2,PKIA,SS18,AFF4,HOXA13,JAG1,RELN,HOXA5,HIC1,ZNF488,GREM1,PAX9,HAND2,MDM4,RNGTT,MAPK14,SMURF2,SP2,CLP1,NR2F2,TROVE2,HOXA9,ZNF618,PPARG,FBLN5,UBE2D1,SMAD9,POU2F3,FAM172A,THOC1,CBX5,FOXQ1,ZNF462,ROR1,SALL4,MTDH,MDFI,STAT1,ZBT…
GO:BP	negative regulation of cellular process	GO:0048523	1.11622e-08	7.95225	5208	1081	413	18092	PAIP2,PRKD1,DUSP18,PLK2,TMSB10,YWHAB,VWC2L,APEX1,BAG2,VEGFC,SNX12,LBH,ZBTB37,WEE1,ONECUT2,H3F3B,PHB,LAPTM4B,NEK2,MIER2,CASP8,AKIRIN1,PHF6,PLAGL1,RYBP,ISL1,RGS17,GATA6,XCR1,CABP1,THAP11,RGL2,RAP1B,BMI1,SLC6A1,RPS6KA5,WNK1,NGFR,BTG2,SOX7,SOCS6,PKIA,ZFP36L1,JAG1,UBR5,ABHD17B,HOXA5,HIC1,ZNF488,GREM1,PAX9,SH3RF1,HAND2,GPAM,GCNT2,TNR,FBXW7,APLNR,MDM4,SOCS5,CTDSP2,ZNF385A,MAPK14,SMURF2,SP2,KITLG,NR2F2,L…
GO:BP	regulation of biological process	GO:0050789	1.12116e-08	7.95033	12145	1081	826	18092	PAIP2,NOVA1,PRKX,PRKD1,DUSP18,PDIA5,PLK2,CASC3,UBE2E2,TMSB10,YWHAB,VWC2L,DCUN1D4,APEX1,BAG2,PITHD1,VEGFC,SNX12,POGLUT1,BAZ2B,KCNJ6,LBH,RND3,ZBTB37,WEE1,ONECUT2,CDIP1,SPG21,H3F3B,GRIN2D,PHB,YPEL3,LAPTM4B,MOB1B,ORC5,NEK2,ECE1,SNAP25,VANGL1,MIER2,GTF2A2,CASP8,PHGDH,UBE2N,CABLES2,AKIRIN1,PHF6,BLOC1S5,PPP1CC,PPP4C,NREP,SH2D3C,VANGL2,POGZ,TMX1,PLAGL1,RYBP,ISL1,FNDC4,RGS17,GATA6,KCNK10,DIRAS1,XCR1,CABP1…
GO:BP	heart development	GO:0007507	1.70277e-08	7.76884	594	1081	80	18092	ECE1,MOSPD3,CASP8,VANGL2,ISL1,GATA6,PDLIM2,ZFP36L1,JAG1,GREM1,NRP2,HAND2,APLNR,MDM4,MAPK14,PPARG,NDST1,SALL4,KCNK2,CACYBP,CITED2,CRKL,FLRT3,TGFBR1,MYOCD,DVL2,ID3,RPGRIP1L,WNT3A,HECTD1,DLL4,GREB1L,FOXN4,CCM2,ARID2,TSC1,PDGFRA,KCNAB1,EYA1,PRICKLE1,NF1,BICC1,SOX11,TFDP2,CREB1,SNAI1,MAPK1,ANK2,INSR,BMPR2,SIK1,HEG1,EFNB2,MYH10,SLIT2,COL3A1,RARA,SOS1,PSEN1,MED1,MICALCL,KIF3A,LOX,SIX1,ZBTB14,PDLIM4,LRP6…
GO:BP	cellular component morphogenesis	GO:0032989	2.14697e-08	7.66817	813	1081	99	18092	WEE1,VANGL2,ISL1,RPS6KA5,NGFR,TMEFF1,RELN,NRP2,TNR,UGT8,CSRP2,SYT1,CDH11,CORO1C,DCX,SRGAP2,FLRT3,OTX2,PPFIA2,AGFG1,ULK1,GAB1,RET,PLXNC1,UST,DVL2,GRB2,FOXB1,WNT3A,ENAH,BRSK1,ITSN2,SYT2,EFNA2,LHX1,ADAM10,SPTBN1,RAPGEF2,LIMK1,MAPK8IP3,NEDD4,PDPN,PDGFRA,ARX,RERE,RREB1,PARD6B,RUFY3,PIK3R1,TNIK,NPTX1,NRK,SEMA6A,GORASP1,CREB1,MAPK1,LMTK2,LZTS3,ANK2,DAB2IP,BMPR2,GSK3B,TAOK1,NEO1,FZD3,EFNB2,NFIB,NTN1,DPYS…
GO:BP	regulation of multicellular organismal process	GO:0051239	2.62516e-08	7.58084	2894	1081	256	18092	NOVA1,PRKX,PRKD1,PLK2,PITHD1,VEGFC,POGLUT1,LBH,H3F3B,GRIN2D,LAPTM4B,ECE1,CASP8,PPP1CC,ISL1,GATA6,F3,SP1,RPS6KA5,WNK1,NGFR,ZFP36L1,JAG1,RELN,HOXA5,ZNF488,GREM1,NRP2,SH3RF1,HAND2,GPAM,GCNT2,TNR,FBXW7,APLNR,KCND3,SOCS5,MAPK14,SMURF2,KITLG,NR2F2,LDLR,HOXA9,PPARG,FBLN5,CACNA2D3,THOC1,ADORA2B,LIN28A,CAPN7,CORO1C,PDE3A,TMEM25,MTDH,KCNK2,STAT1,SHISA6,HMGB3,CSF1,NUS1,CBFB,DDAH1,DLGAP3,SMAP1,CITED2,LRRFIP1…
GO:BP	phosphorus metabolic process	GO:0006793	2.76297e-08	7.55862	3125	1081	272	18092	PRKX,PRKD1,DUSP18,PLK2,YWHAB,AK2,APEX1,VEGFC,WEE1,PHB,GMPS,MOB1B,NEK2,MINPP1,UBE2N,EFR3A,G6PC3,PPP1CC,PPP4C,SH2D3C,VANGL2,ISL1,GATA6,PDE7B,RCAN2,RPS6KA5,WNK1,SRPK2,NRBF2,ABHD12B,SOCS6,PKIA,OSBPL10,RELN,PDHX,AK4,SGMS1,GREM1,GPAM,FBXW7,APLNR,SOCS5,RNGTT,CTDSP2,MAPK14,KITLG,CLP1,NR2F2,CDS1,LDLR,GPATCH2,IRS1,STK24,PKIB,MMD,ADORA2B,CORO1C,COX7B,ROR1,CSF1,NUS1,DAZAP2,NDUFS4,MAPK6,PPME1,EYA4,CRKL,PDE8B,…
GO:BP	phosphate-containing compound metabolic process	GO:0006796	2.95276e-08	7.52977	3098	1081	270	18092	PRKX,PRKD1,DUSP18,PLK2,YWHAB,AK2,APEX1,VEGFC,WEE1,PHB,GMPS,MOB1B,NEK2,MINPP1,UBE2N,EFR3A,G6PC3,PPP1CC,PPP4C,SH2D3C,VANGL2,ISL1,GATA6,PDE7B,RCAN2,RPS6KA5,WNK1,SRPK2,NRBF2,ABHD12B,SOCS6,PKIA,OSBPL10,RELN,PDHX,AK4,SGMS1,GREM1,GPAM,FBXW7,APLNR,SOCS5,RNGTT,CTDSP2,MAPK14,KITLG,CLP1,NR2F2,CDS1,LDLR,GPATCH2,IRS1,STK24,PKIB,MMD,ADORA2B,CORO1C,COX7B,ROR1,CSF1,NUS1,DAZAP2,NDUFS4,MAPK6,PPME1,EYA4,CRKL,PDE8B,…
GO:BP	positive regulation of molecular function	GO:0044093	3.02948e-08	7.51863	1844	1081	180	18092	PRKD1,PLK2,YWHAB,DCUN1D4,VEGFC,TBC1D9B,PHB,MOB1B,NEK2,CASP8,UBE2N,VANGL2,ISL1,RGS17,F3,ARRDC4,BMI1,RPS6KA5,WNK1,NGFR,SOX7,RELN,TRIM23,GREM1,HAND2,FBXW7,MAPK14,KITLG,ZNF618,IRS1,PPARG,STIM2,PKIB,MMD,ADORA2B,CORO1C,ROR1,MTDH,RGS6,CSF1,NUS1,ARHGAP12,DAZAP2,SMAP1,LRRFIP1,CRKL,DCP1A,SNX18,KLF4,SRGAP2,ARHGEF11,ABL2,AGFG1,DUSP5,RET,TGFBR1,WNK3,MAP2K7,SPRY2,MYOCD,CHTF8,HBEGF,DVL2,HGF,GNB5,CCNT2,KSR1,WNT3…
GO:BP	cell morphogenesis	GO:0000902	4.08332e-08	7.38899	1063	1081	119	18092	RND3,WEE1,VANGL2,ISL1,RPS6KA5,NGFR,TMEFF1,SS18,RELN,GREM1,NRP2,TNR,ZNF385A,MAPK14,UGT8,SYT1,CDH11,CORO1C,CDH24,CRKL,DCX,SRGAP2,FLRT3,OTX2,PPFIA2,ULK1,GAB1,RET,PLXNC1,PXN,UST,CCDC88C,DVL2,HGF,GRB2,FOXB1,WNT3A,ENAH,BRSK1,ITSN2,BRWD3,SYT2,EFNA2,LHX1,ADAM10,SPTBN1,RAPGEF2,MET,PALM2,FGD6,LIMK1,MAPK8IP3,NEDD4,PDPN,ARX,RERE,PEAK1,RREB1,PARD6B,ZMYM4,RUFY3,PIK3R1,TNIK,NPTX1,NRK,SEMA6A,GORASP1,FRYL,CREB1,E…
GO:BP	axon guidance	GO:0007411	5.33847e-08	7.27258	285	1081	49	18092	VANGL2,ISL1,RPS6KA5,NGFR,TMEFF1,RELN,NRP2,TNR,FLRT3,OTX2,GAB1,RET,PLXNC1,GRB2,WNT3A,ENAH,EFNA2,LHX1,SPTBN1,MAPK8IP3,ARX,PIK3R1,SEMA6A,MAPK1,BMPR2,NEO1,FZD3,EFNB2,NFIB,NTN1,DPYSL5,MYH10,NFASC,SLIT2,SLIT1,NRXN1,SOS1,KIF3A,SEMA6D,EPHB2,SEMA7A,NCAM1,PLXND1,SHH,CNTN2,PIK3CA,ROBO1,PAX6,DCC
GO:BP	phosphorylation	GO:0016310	5.752e-08	7.24018	2157	1081	202	18092	PRKX,PRKD1,DUSP18,PLK2,YWHAB,AK2,VEGFC,WEE1,PHB,MOB1B,NEK2,UBE2N,EFR3A,SH2D3C,VANGL2,ISL1,RPS6KA5,WNK1,SRPK2,NRBF2,SOCS6,PKIA,RELN,AK4,SGMS1,GREM1,FBXW7,APLNR,SOCS5,CTDSP2,MAPK14,KITLG,CLP1,NR2F2,IRS1,STK24,PKIB,MMD,ADORA2B,CORO1C,COX7B,ROR1,CSF1,DAZAP2,NDUFS4,MAPK6,CRKL,KLF4,DNAJC3,STK35,ABL2,POM121C,ULK1,SMPD3,DUSP5,RET,TGFBR1,WNK3,MAP2K7,SPRY2,MYOCD,BMP2K,HBEGF,CCDC88C,DVL2,PPIF,CCNG1,TLK2,HGF…
GO:BP	neuron projection guidance	GO:0097485	6.07927e-08	7.21615	286	1081	49	18092	VANGL2,ISL1,RPS6KA5,NGFR,TMEFF1,RELN,NRP2,TNR,FLRT3,OTX2,GAB1,RET,PLXNC1,GRB2,WNT3A,ENAH,EFNA2,LHX1,SPTBN1,MAPK8IP3,ARX,PIK3R1,SEMA6A,MAPK1,BMPR2,NEO1,FZD3,EFNB2,NFIB,NTN1,DPYSL5,MYH10,NFASC,SLIT2,SLIT1,NRXN1,SOS1,KIF3A,SEMA6D,EPHB2,SEMA7A,NCAM1,PLXND1,SHH,CNTN2,PIK3CA,ROBO1,PAX6,DCC
GO:BP	cell morphogenesis involved in differentiation	GO:0000904	6.10895e-08	7.21403	769	1081	94	18092	VANGL2,ISL1,RPS6KA5,NGFR,TMEFF1,RELN,NRP2,TNR,ZNF385A,CDH11,CORO1C,CRKL,DCX,SRGAP2,FLRT3,OTX2,PPFIA2,ULK1,GAB1,RET,PLXNC1,PXN,UST,CCDC88C,GRB2,FOXB1,WNT3A,ENAH,BRSK1,EFNA2,LHX1,ADAM10,SPTBN1,RAPGEF2,MET,LIMK1,MAPK8IP3,NEDD4,PDPN,ARX,RERE,PEAK1,RREB1,PARD6B,RUFY3,PIK3R1,TNIK,NPTX1,SEMA6A,GORASP1,CREB1,MAPK1,LMTK2,LZTS3,BMPR2,TAL1,GSK3B,NEO1,FZD3,HEG1,EFNB2,NFIB,SIPA1L3,NTN1,DPYSL5,VCL,MYH10,SS18L1…
GO:BP	regulation of gene expression	GO:0010468	6.94146e-08	7.15855	5162	1081	406	18092	PAIP2,NOVA1,PRKD1,CASC3,YWHAB,APEX1,BAG2,PITHD1,SNX12,BAZ2B,LBH,ZBTB37,ONECUT2,H3F3B,PHB,LAPTM4B,MIER2,GTF2A2,CASP8,PHGDH,UBE2N,PHF6,PPP1CC,POGZ,PLAGL1,RYBP,ISL1,GATA6,THAP11,TFEB,F3,SP1,BMI1,NEUROD6,PNRC2,RPS6KA5,SREK1,NGFR,BTG2,SOX7,SRPK2,PKIA,ZFP36L1,SS18,AFF4,HOXA13,JAG1,RELN,UBR5,SGMS1,HOXA5,HIC1,ZNF488,GREM1,PAX9,HAND2,GCNT2,FBXW7,MDM4,SOCS5,ZNF385A,MAPK14,SMURF2,SP2,CLP1,NR2F2,TROVE2,LDLR,…
GO:BP	multicellular organismal process	GO:0032501	6.99712e-08	7.15508	8065	1081	587	18092	PAIP2,NOVA1,PRKX,PRKD1,PLK2,STAB2,VWC2L,PITHD1,VEGFC,MEGF11,POGLUT1,LBH,WEE1,ONECUT2,H3F3B,GRIN2D,PHB,LAPTM4B,CA10,SEC61A1,NEK2,ECE1,SNAP25,VANGL1,MOSPD3,MINPP1,CASP8,PHGDH,EML1,NHS,RNF38,AKIRIN1,PHF6,BLOC1S5,PPP1CC,NREP,VANGL2,RYBP,ISL1,GATA6,KCNK10,CABP1,TFEB,F3,CYP39A1,SP1,BMI1,NEUROD6,SLC6A1,PDLIM2,RPS6KA5,WNK1,NGFR,BTG2,SOX7,SRPK2,TMEFF1,ZFP36L1,SS18,AFF4,HOXA13,JAG1,RELN,AK4,HOXA5,HIC1,ZNF4…
GO:BP	anatomical structure formation involved in morphogenesis	GO:0048646	7.21934e-08	7.1415	1235	1081	132	18092	PRKX,PRKD1,PLK2,STAB2,VEGFC,MEGF11,POGLUT1,CASP8,VANGL2,ISL1,GATA6,F3,SP1,NGFR,SOX7,SRPK2,JAG1,RELN,HOXA5,GREM1,NRP2,HAND2,FBXW7,APLNR,ZNF385A,MAPK14,UGT8,CSRP2,PPARG,FBLN5,SALL4,MTDH,STAT1,NUS1,DDAH1,CITED2,EGR3,DCX,KLF4,RUNX1,OTX2,RRAS,E2F7,NAA15,AGO2,AGFG1,SMPD3,DUSP5,GAB1,RET,TGFBR1,SPRY2,DVL2,HGF,GRB2,FOXB1,WNT3A,SASH1,RSPO3,BCL3,PTPRB,LHX1,FOXO4,DLL4,CECR2,KBTBD8,VAV3,FOXN4,NFE2L2,PDPN,PDPK…
GO:BP	axon development	GO:0061564	7.38451e-08	7.13168	534	1081	73	18092	NREP,VANGL2,ISL1,RPS6KA5,NGFR,TMEFF1,RELN,NRP2,TNR,STK24,CDH11,DCX,KLF4,FLRT3,OTX2,ULK1,GAB1,RET,PLXNC1,UST,GRB2,FOXB1,WNT3A,ENAH,BRSK1,EFNA2,LHX1,SPTBN1,LIMK1,MAPK8IP3,VASH2,ARX,PARD6B,RUFY3,PIK3R1,NPTX1,CNR1,SEMA6A,CREB1,MAPK1,LMTK2,BMPR2,GSK3B,NEO1,FZD3,EFNB2,NFIB,NTN1,DPYSL5,VCL,MYH10,NFASC,SLIT2,SLIT1,NRXN1,SOS1,PSEN1,BRSK2,KIF3A,SEMA6D,EPHB2,SEMA7A,NCAM1,PLXND1,SHH,CNTN2,SPRY3,SLITRK3,PIK3C…
GO:BP	intracellular signal transduction	GO:0035556	8.3154e-08	7.08012	2868	1081	252	18092	PRKD1,DUSP18,PLK2,YWHAB,LBH,RND3,CDIP1,GRIN2D,PHB,MOB1B,CASP8,UBE2N,PPP4C,SH2D3C,VANGL2,PLAGL1,XCR1,RGL2,RAP1B,F3,PDE7B,RCAN2,RPS6KA5,WNK1,NGFR,BTG2,SRPK2,SOCS6,ZFP36L1,SS18,RELN,SGMS1,HIC1,RASGEF1B,GREM1,SH3RF1,HAND2,GCNT2,FBXW7,APLNR,MDM4,SOCS5,ZNF385A,MAPK14,KITLG,IRS1,STK24,RAB33B,ELMO1,ADORA2B,LIN28A,NDST1,PDE3A,GPR61,UNC13C,ROR1,MTDH,STAT1,RGS6,CSF1,ARHGAP12,DDAH1,NDUFS4,UBR1,MAPK6,CRKL,DCX…
GO:BP	regulation of multicellular organismal development	GO:2000026	9.86252e-08	7.00601	1472	1081	150	18092	PRKX,PRKD1,PLK2,PITHD1,VEGFC,POGLUT1,H3F3B,CASP8,PPP1CC,ISL1,GATA6,F3,SP1,NGFR,ZFP36L1,JAG1,RELN,HOXA5,ZNF488,GREM1,SH3RF1,TNR,FBXW7,APLNR,SOCS5,MAPK14,KITLG,LDLR,HOXA9,PPARG,FBLN5,LIN28A,MTDH,KCNK2,STAT1,HMGB3,CSF1,CBFB,DDAH1,SMAP1,CITED2,EGR3,TMEM64,MME,KLF4,ZEB1,FLRT3,RUNX1,OTX2,RRAS,AGO2,SMPD3,GAB1,TGFBR1,PLXNC1,SPRY2,BMP2K,KAT7,PCM1,HOXB8,HGF,WNT3A,DROSHA,SASH1,SYNDIG1,LHX1,ADAM10,FOXO4,DLL4…
GO:BP	cell morphogenesis involved in neuron differentiation	GO:0048667	1.17255e-07	6.93087	617	1081	80	18092	VANGL2,ISL1,RPS6KA5,NGFR,TMEFF1,RELN,NRP2,TNR,CDH11,DCX,FLRT3,OTX2,PPFIA2,ULK1,GAB1,RET,PLXNC1,UST,GRB2,FOXB1,WNT3A,ENAH,BRSK1,EFNA2,LHX1,ADAM10,SPTBN1,RAPGEF2,LIMK1,MAPK8IP3,NEDD4,ARX,RERE,PARD6B,RUFY3,PIK3R1,TNIK,NPTX1,SEMA6A,GORASP1,CREB1,MAPK1,LMTK2,LZTS3,BMPR2,GSK3B,NEO1,FZD3,EFNB2,NFIB,NTN1,DPYSL5,VCL,MYH10,SS18L1,NFASC,SLIT2,SLIT1,NRXN1,SOS1,PSEN1,BRSK2,KIF3A,SRCIN1,SEMA6D,EPHB2,OPA1,TANC2…
GO:BP	regulation of phosphate metabolic process	GO:0019220	1.19649e-07	6.92209	1660	1081	164	18092	PRKD1,DUSP18,YWHAB,VEGFC,PHB,MOB1B,UBE2N,SH2D3C,VANGL2,ISL1,RCAN2,RPS6KA5,WNK1,NRBF2,SOCS6,PKIA,RELN,AK4,GREM1,FBXW7,APLNR,SOCS5,CTDSP2,MAPK14,KITLG,NR2F2,LDLR,GPATCH2,IRS1,PKIB,MMD,ADORA2B,CORO1C,ROR1,CSF1,DAZAP2,NDUFS4,PPME1,CRKL,KLF4,DNAJC3,POM121C,SMPD3,DUSP5,RET,TGFBR1,WNK3,MAP2K7,SPRY2,MYOCD,PPP4R2,HBEGF,CCDC88C,DVL2,PPIF,CCNG1,HGF,CCNT2,KSR1,CNOT7,WNT3A,SHOC2,UBE2V1,SASH1,PPM1E,PLCL2,PTPRB…
GO:BP	regulation of phosphorus metabolic process	GO:0051174	1.2545e-07	6.90153	1661	1081	164	18092	PRKD1,DUSP18,YWHAB,VEGFC,PHB,MOB1B,UBE2N,SH2D3C,VANGL2,ISL1,RCAN2,RPS6KA5,WNK1,NRBF2,SOCS6,PKIA,RELN,AK4,GREM1,FBXW7,APLNR,SOCS5,CTDSP2,MAPK14,KITLG,NR2F2,LDLR,GPATCH2,IRS1,PKIB,MMD,ADORA2B,CORO1C,ROR1,CSF1,DAZAP2,NDUFS4,PPME1,CRKL,KLF4,DNAJC3,POM121C,SMPD3,DUSP5,RET,TGFBR1,WNK3,MAP2K7,SPRY2,MYOCD,PPP4R2,HBEGF,CCDC88C,DVL2,PPIF,CCNG1,HGF,CCNT2,KSR1,CNOT7,WNT3A,SHOC2,UBE2V1,SASH1,PPM1E,PLCL2,PTPRB…
GO:BP	cellular macromolecule biosynthetic process	GO:0034645	1.36811e-07	6.86388	5031	1081	396	18092	PAIP2,PRKD1,CASC3,YWHAB,APEX1,ST6GALNAC3,PITHD1,POGLUT1,BAZ2B,LBH,ZBTB37,ONECUT2,TCEANC2,H3F3B,PHB,ORC5,NEK2,GALNT7,MIER2,GTF2A2,UBE2N,PHF6,VANGL2,POGZ,PLAGL1,RYBP,ISL1,GATA6,THAP11,TFEB,SP1,BMI1,NEUROD6,RPS6KA5,NGFR,BTG2,SOX7,SRPK2,NRBF2,PKIA,ZFP36L1,SS18,AFF4,HOXA13,JAG1,RELN,HOXA5,HIC1,ZNF488,GREM1,TMTC2,PAX9,HAND2,GCNT2,MDM4,RNGTT,ZNF385A,MAPK14,SMURF2,SP2,CLP1,NR2F2,TROVE2,HOXA9,ZNF618,IRS1,…
GO:BP	organic cyclic compound biosynthetic process	GO:1901362	1.37105e-07	6.86295	4449	1081	358	18092	PRKD1,YWHAB,AK2,APEX1,PITHD1,BAZ2B,LBH,ZBTB37,ONECUT2,TCEANC2,H3F3B,PHB,GMPS,NEK2,MIER2,GTF2A2,UBE2N,PHF6,POGZ,PLAGL1,RYBP,ISL1,GATA6,THAP11,TFEB,CYP39A1,SP1,BMI1,PDE7B,NEUROD6,RPS6KA5,NGFR,BTG2,SOX7,NRBF2,PKIA,SS18,AFF4,HOXA13,JAG1,RELN,PDHX,AK4,HOXA5,HIC1,ZNF488,GREM1,PAX9,HAND2,GPAM,MDM4,RNGTT,MAPK14,SMURF2,SP2,CLP1,NR2F2,TROVE2,HOXA9,ZNF618,PPARG,FBLN5,UBE2D1,SMAD9,POU2F3,FAM172A,PKIB,THOC1,C…
GO:BP	regulation of biological quality	GO:0065008	1.46651e-07	6.83371	4194	1081	341	18092	PAIP2,NOVA1,PRKD1,PDIA5,PLK2,TMSB10,YWHAB,APEX1,BAG2,VEGFC,RND3,H3F3B,GRIN2D,PHB,RAB20,LAPTM4B,NEK2,ECE1,SNAP25,CASP8,TMX1,ISL1,GATA6,KCNK10,XCR1,SEC24A,RAP1B,F3,CYP39A1,SLC6A1,WNK1,NGFR,ZFP36L1,RELN,LIN7C,ABHD17B,HOXA5,FAM155A,CA7,TMTC2,ATP8A1,NRP2,GPAM,GCNT2,TNR,FBXW7,APLNR,MDM4,KCND3,ZNF385A,MAPK14,CLCN6,KITLG,NR2F2,LRAT,CDS1,LDLR,SYT1,IRS1,PPARG,STIM2,PKIB,GRIK3,XPR1,CBX5,ADORA2B,PLEKHH2,LIN2…
GO:BP	regulation of signal transduction	GO:0009966	1.77895e-07	6.74984	3207	1081	274	18092	PRKD1,DUSP18,PLK2,YWHAB,VWC2L,VEGFC,POGLUT1,LBH,ONECUT2,PHB,CASP8,UBE2N,NREP,VANGL2,ISL1,RGS17,RGL2,RAP1B,F3,RCAN2,WNK1,NGFR,SOX7,MVB12B,SOCS6,JAG1,RELN,UBR5,SGMS1,HIC1,GREM1,SH3RF1,HAND2,GPAM,GCNT2,FBXW7,APLNR,MDM4,SOCS5,ZNF385A,MAPK14,SMURF2,KITLG,IRS1,PPARG,ADORA2B,LIN28A,NDST1,PDE3A,GPR61,ROR1,TMEM25,MTDH,MDFI,STAT1,SHISA6,RGS6,RBPMS2,CSF1,ARHGAP12,GRIA1,CBFB,DLGAP3,UBR1,CITED2,EYA4,CRKL,TMEM…
GO:BP	tissue development	GO:0009888	2.1374e-07	6.67011	2161	1081	200	18092	PRKX,VEGFC,POGLUT1,LBH,ONECUT2,VANGL1,MINPP1,PHGDH,AKIRIN1,VANGL2,ISL1,GATA6,RAP1B,NGFR,BTG2,SOX7,TMEFF1,ZFP36L1,JAG1,LIN7C,HOXA5,GREM1,PAX9,NRP2,HAND2,GCNT2,MDM4,MAPK14,SMURF2,CSRP2,KITLG,NR2F2,MATN3,PPARG,POU2F3,FAM172A,FOXQ1,CORO1C,ROR1,SALL4,KCNK2,STAT1,CSF1,CACYBP,ARHGAP12,CBFB,EN1,ACTA2,CITED2,TMEM132E,SLC39A13,KLF4,ZEB1,UGCG,FLRT3,NLN,RUNX1,E2F7,SMPD3,DUSP5,RET,TGFBR1,SPRY2,MYOCD,BMP2K,HBE…
GO:BP	head development	GO:0060322	2.59814e-07	6.58534	837	1081	98	18092	GRIN2D,CA10,PHGDH,EML1,ISL1,NEUROD6,BTG2,RELN,AK4,PAX9,NRP2,TNR,CLP1,NR2F2,SYT1,NDST1,EN1,NDUFS4,CRKL,DCX,SRGAP2,FLRT3,OTX2,RRAS,GNG12,PCM1,RPGRIP1L,FOXB1,WNT3A,KCNA1,EFNA2,LHX1,RAPGEF2,MAPK8IP3,TSC1,PDGFRA,ARX,RERE,FOXP2,KCNAB1,DMBX1,PCDH9,CSRNP1,SATB2,NF1,EN2,CREB1,MAPK1,BAK1,DAB2IP,BMPR2,SLC7A11,GSK3B,CCDC85C,GATA2,ATP2B1,FZD3,GRIN2B,NFIB,RORA,MYH10,ITGA8,SLIT2,COL3A1,SLIT1,NRXN1,RARA,SOS1,PSE…
GO:BP	regulation of transferase activity	GO:0051338	2.88802e-07	6.5394	1046	1081	115	18092	PRKD1,DUSP18,YWHAB,DCUN1D4,BAG2,VEGFC,PHB,MOB1B,NEK2,UBE2N,VANGL2,ARRDC4,BMI1,WNK1,NRBF2,SOCS6,PKIA,RELN,GREM1,FBXW7,SOCS5,MAPK14,KITLG,NR2F2,IRS1,PPARG,PKIB,MMD,ADORA2B,CORO1C,ROR1,CSF1,DAZAP2,CRKL,KLF4,DNAJC3,DUSP5,RET,TGFBR1,MAP2K7,SPRY2,MYOCD,CHTF8,HBEGF,DVL2,CCNG1,HGF,CCNT2,KSR1,WNT3A,UBE2V1,SASH1,DCUN1D1,PPM1E,PTPRB,RAPGEF2,MET,VAV3,LIMK1,MAPK8IP3,ADCY2,PDPK1,TSC1,PDGFRA,MAPKAPK3,MAP4K5,SOR…
GO:BP	forebrain development	GO:0030900	3.00106e-07	6.52273	410	1081	60	18092	ISL1,NEUROD6,BTG2,RELN,NRP2,TNR,NR2F2,NDST1,CRKL,DCX,SRGAP2,OTX2,GNG12,PCM1,RPGRIP1L,FOXB1,WNT3A,KCNA1,EFNA2,LHX1,RAPGEF2,MAPK8IP3,TSC1,ARX,FOXP2,PCDH9,SATB2,NF1,CREB1,DAB2IP,SLC7A11,GSK3B,CCDC85C,GATA2,NFIB,MYH10,SLIT2,COL3A1,SLIT1,RARA,PSEN1,DNAJB1,PGAP1,TACC1,KIF3A,EPHB2,PHLPP2,NCOA1,LRP6,SLC8A1,SEMA7A,PTCHD1,SHH,CNTN2,CDON,PPARGC1A,POU3F3,ROBO1,PAX6,EIF2B3
GO:BP	axonogenesis	GO:0007409	4.51997e-07	6.34486	489	1081	67	18092	VANGL2,ISL1,RPS6KA5,NGFR,TMEFF1,RELN,NRP2,TNR,CDH11,DCX,FLRT3,OTX2,ULK1,GAB1,RET,PLXNC1,UST,GRB2,FOXB1,WNT3A,ENAH,BRSK1,EFNA2,LHX1,SPTBN1,LIMK1,MAPK8IP3,ARX,PARD6B,RUFY3,PIK3R1,NPTX1,SEMA6A,CREB1,MAPK1,LMTK2,BMPR2,GSK3B,NEO1,FZD3,EFNB2,NFIB,NTN1,DPYSL5,VCL,MYH10,NFASC,SLIT2,SLIT1,NRXN1,SOS1,PSEN1,BRSK2,KIF3A,SEMA6D,EPHB2,SEMA7A,NCAM1,PLXND1,SHH,CNTN2,SLITRK3,PIK3CA,ROBO1,PAX6,DCC,CACNA1A
GO:BP	macromolecule biosynthetic process	GO:0009059	4.99009e-07	6.30189	5139	1081	400	18092	PAIP2,PRKD1,CASC3,YWHAB,APEX1,ST6GALNAC3,PITHD1,POGLUT1,BAZ2B,LBH,ZBTB37,ONECUT2,TCEANC2,H3F3B,PHB,ORC5,NEK2,GALNT7,MIER2,GTF2A2,UBE2N,PHF6,VANGL2,POGZ,PLAGL1,RYBP,ISL1,GATA6,THAP11,TFEB,SP1,BMI1,NEUROD6,RPS6KA5,NGFR,BTG2,SOX7,SRPK2,NRBF2,PKIA,ZFP36L1,SS18,AFF4,HOXA13,JAG1,RELN,HOXA5,HIC1,ZNF488,GREM1,TMTC2,PAX9,HAND2,GCNT2,MDM4,RNGTT,ZNF385A,MAPK14,SMURF2,SP2,CLP1,NR2F2,TROVE2,HOXA9,ZNF618,IRS1,…
GO:BP	plasma membrane bounded cell projection organization	GO:0120036	5.43672e-07	6.26466	1586	1081	156	18092	PRKD1,PLK2,WEE1,ONECUT2,NEK2,SNAP25,PHGDH,AKIRIN1,BLOC1S5,NREP,VANGL2,ISL1,RPS6KA5,NGFR,BTG2,TMEFF1,RELN,ABHD17B,NRP2,TNR,UGT8,TROVE2,SYT1,STK24,CDH11,CORO1C,ROR1,TNPO1,MAPK6,CRKL,DCX,KLF4,SRGAP2,FLRT3,OTX2,PPFIA2,ABL2,ULK1,GAB1,RET,TGFBR1,PLXNC1,NAV3,PCM1,UST,DVL2,HGF,RPGRIP1L,GRB2,CCDC28B,FOXB1,WNT3A,NCS1,ENAH,BRSK1,ITSN2,TUB,SYT2,EFNA2,LHX1,ADAM10,SPTBN1,RAPGEF2,ATXN10,CECR2,VAV3,FGD6,LIMK1,MA…
GO:BP	cell projection organization	GO:0030030	5.71905e-07	6.24268	1627	1081	159	18092	PRKD1,PLK2,WEE1,ONECUT2,NEK2,SNAP25,PHGDH,AKIRIN1,BLOC1S5,NREP,VANGL2,ISL1,RPS6KA5,NGFR,BTG2,TMEFF1,RELN,ABHD17B,NRP2,TNR,UGT8,TROVE2,SYT1,STK24,CDH11,CORO1C,ROR1,TNPO1,MAPK6,CRKL,DCX,KLF4,SRGAP2,FLRT3,OTX2,PPFIA2,ABL2,ULK1,GAB1,RET,TGFBR1,PLXNC1,SPRY2,NAV3,PCM1,UST,DVL2,HGF,RPGRIP1L,GRB2,CCDC28B,FOXB1,WNT3A,NCS1,ENAH,BRSK1,ITSN2,TUB,SYT2,EFNA2,LHX1,ADAM10,SPTBN1,RAPGEF2,ATXN10,CECR2,VAV3,FGD6,LI…
GO:BP	cellular nitrogen compound biosynthetic process	GO:0044271	6.57342e-07	6.18221	5025	1081	392	18092	PAIP2,PRKD1,CASC3,YWHAB,AK2,APEX1,ST6GALNAC3,PITHD1,BAZ2B,LBH,ZBTB37,ONECUT2,TCEANC2,H3F3B,PHB,GMPS,NEK2,MIER2,GTF2A2,UBE2N,PHF6,POGZ,PLAGL1,RYBP,ISL1,GATA6,THAP11,TFEB,SP1,BMI1,PDE7B,NEUROD6,RPS6KA5,NGFR,BTG2,SOX7,NRBF2,PKIA,ZFP36L1,SS18,AFF4,HOXA13,JAG1,RELN,PDHX,AK4,SGMS1,HOXA5,HIC1,ZNF488,GREM1,PAX9,HAND2,MDM4,RNGTT,ZNF385A,MAPK14,UGT8,SMURF2,SP2,CLP1,NR2F2,TROVE2,HOXA9,ZNF618,PPARG,FBLN5,UBE…
GO:BP	regulation of phosphorylation	GO:0042325	7.66708e-07	6.11537	1448	1081	145	18092	PRKD1,DUSP18,YWHAB,VEGFC,PHB,MOB1B,UBE2N,SH2D3C,VANGL2,ISL1,RPS6KA5,WNK1,NRBF2,SOCS6,PKIA,RELN,AK4,GREM1,FBXW7,APLNR,SOCS5,CTDSP2,MAPK14,KITLG,NR2F2,IRS1,PKIB,MMD,ADORA2B,CORO1C,ROR1,CSF1,DAZAP2,NDUFS4,CRKL,KLF4,DNAJC3,POM121C,SMPD3,DUSP5,RET,TGFBR1,WNK3,MAP2K7,SPRY2,MYOCD,HBEGF,CCDC88C,DVL2,PPIF,CCNG1,HGF,CCNT2,KSR1,CNOT7,WNT3A,UBE2V1,SASH1,PPM1E,PLCL2,PTPRB,INSM1,RAPGEF2,MET,VAV3,MAPK8IP3,ADCY2…
GO:BP	negative regulation of biological process	GO:0048519	8.66162e-07	6.0624	5833	1081	443	18092	PAIP2,NOVA1,PRKD1,DUSP18,PLK2,CASC3,TMSB10,YWHAB,VWC2L,APEX1,BAG2,VEGFC,SNX12,LBH,ZBTB37,WEE1,ONECUT2,H3F3B,PHB,LAPTM4B,NEK2,MIER2,CASP8,AKIRIN1,PHF6,PLAGL1,RYBP,ISL1,FNDC4,RGS17,GATA6,XCR1,CABP1,THAP11,RGL2,RAP1B,BMI1,PNRC2,SLC6A1,RPS6KA5,WNK1,NGFR,BTG2,SOX7,SRPK2,SOCS6,PKIA,ZFP36L1,JAG1,UBR5,ABHD17B,HOXA5,HIC1,ZNF488,GREM1,PAX9,SH3RF1,HAND2,GPAM,GCNT2,TNR,FBXW7,APLNR,MDM4,SOCS5,CTDSP2,ZNF385A,M…
GO:BP	regulation of protein modification process	GO:0031399	9.61128e-07	6.01722	1692	1081	163	18092	PRKD1,DUSP18,YWHAB,DCUN1D4,BAG2,VEGFC,PHB,MOB1B,UBE2N,SH2D3C,VANGL2,ISL1,ARRDC4,BMI1,RCAN2,RPS6KA5,WNK1,PKIA,RELN,UBR5,GREM1,FBXW7,APLNR,SOCS5,CTDSP2,MAPK14,KITLG,NR2F2,UBE2D1,PKIB,MMD,ADORA2B,CORO1C,CSF1,DAZAP2,NDUFS4,PPME1,CRKL,DNAJC3,SMPD3,DUSP5,RET,TGFBR1,WNK3,MAP2K7,SPRY2,MYOCD,PPP4R2,HBEGF,KAT7,CCDC88C,DVL2,CCNG1,HGF,CCNT2,KSR1,CNOT7,WNT3A,SHOC2,UBE2V1,SASH1,DCUN1D1,PPM1E,PLCL2,PTPRB,INSM1,…
GO:BP	small GTPase mediated signal transduction	GO:0007264	9.91003e-07	6.00392	520	1081	69	18092	PRKD1,PLK2,RND3,SH2D3C,VANGL2,RGL2,RAP1B,NGFR,RELN,RASGEF1B,MAPK14,KITLG,RAB33B,ELMO1,CSF1,ARHGAP12,CRKL,SRGAP2,ARHGEF11,RRAS,ABL2,MCF2L,SPRY2,CCDC88C,GRB2,KSR1,SHOC2,RAPGEF2,MET,VAV3,LIMK1,DEPDC1B,PDPN,SYDE1,RREB1,ABCA1,TRIM67,ARHGAP21,NF1,RALGAPA2,DOCK11,GNA13,RAB39B,CD2AP,DAB2IP,RAB15,FAM13A,KPNB1,HEG1,SIPA1L3,NTN1,RAB4A,SLIT2,COL3A1,DGKI,SOS1,RASA2,SCAI,EPHB2,ARFGEF1,CCDC88A,ARHGAP32,PLCE1,SP…
GO:BP	positive regulation of cell differentiation	GO:0045597	9.92341e-07	6.00334	894	1081	101	18092	PRKD1,VWC2L,PITHD1,VEGFC,CASP8,AKIRIN1,BLOC1S5,PPP1CC,ISL1,GATA6,NGFR,ZFP36L1,JAG1,RELN,HOXA5,ZNF488,GREM1,GCNT2,SOCS5,ZNF385A,MAPK14,KITLG,CDS1,PPARG,MMD,LIN28A,PDE3A,STAT1,CSF1,CBFB,SMAP1,CRKL,EGR3,TMEM64,MME,ZEB1,RUNX1,RRAS,RET,TGFBR1,PLXNC1,MYOCD,KAT7,SLC6A6,HGF,NEUROD4,WNT3A,INSM1,LHX1,SMAD5,RAPGEF2,LIMK1,MAPK8IP3,PDPN,TGIF2,SUCO,RREB1,GDF6,PRPF19,RUFY3,HLX,GHR,TCF4,PLAG1,SIRT1,SOX11,CREB1,S…
GO:BP	positive regulation of catalytic activity	GO:0043085	1.27734e-06	5.89369	1485	1081	147	18092	PRKD1,YWHAB,DCUN1D4,VEGFC,TBC1D9B,PHB,MOB1B,NEK2,CASP8,UBE2N,VANGL2,RGS17,F3,ARRDC4,BMI1,WNK1,NGFR,SOX7,RELN,TRIM23,GREM1,FBXW7,MAPK14,KITLG,IRS1,PPARG,PKIB,MMD,ADORA2B,CORO1C,ROR1,RGS6,CSF1,NUS1,ARHGAP12,DAZAP2,SMAP1,CRKL,DCP1A,SNX18,KLF4,SRGAP2,ARHGEF11,ABL2,AGFG1,DUSP5,RET,TGFBR1,MAP2K7,SPRY2,CHTF8,HBEGF,DVL2,HGF,GNB5,CCNT2,KSR1,WNT3A,RGPD6,UBE2V1,HSPD1,SASH1,DCUN1D1,EIF5,RAPGEF2,MET,VAV3,DEPD…
GO:BP	regulation of anatomical structure morphogenesis	GO:0022603	1.4904e-06	5.8267	1062	1081	114	18092	PRKD1,PLK2,VEGFC,POGLUT1,RND3,VANGL1,VANGL2,ISL1,GATA6,F3,SP1,NGFR,RELN,HOXA5,GREM1,PAX9,TNR,APLNR,SMURF2,SYT1,PPARG,FBLN5,MIEF1,CORO1C,ROR1,MTDH,STAT1,CSF1,DDAH1,CITED2,CRKL,KLF4,RUNX1,OTX2,RRAS,PPFIA2,AGO2,GAB1,RET,PLXNC1,SPRY2,UST,DVL2,HGF,DDHD1,WNT3A,SASH1,BRSK1,ITSN2,BRWD3,RSPO3,SYT2,LHX1,ADAM10,FOXO4,RAPGEF2,PALM2,FGD6,LIMK1,NFE2L2,NEDD4,PDPN,TGIF2,PDPK1,VASH2,ITGA5,RREB1,PDE3B,ZMYM4,RUFY3,…
GO:BP	brain development	GO:0007420	1.54227e-06	5.81184	792	1081	92	18092	GRIN2D,CA10,PHGDH,EML1,ISL1,NEUROD6,BTG2,RELN,AK4,NRP2,TNR,CLP1,NR2F2,SYT1,NDST1,EN1,NDUFS4,CRKL,DCX,SRGAP2,OTX2,GNG12,PCM1,RPGRIP1L,FOXB1,WNT3A,KCNA1,EFNA2,LHX1,RAPGEF2,MAPK8IP3,TSC1,ARX,RERE,FOXP2,KCNAB1,DMBX1,PCDH9,SATB2,NF1,EN2,CREB1,BAK1,DAB2IP,BMPR2,SLC7A11,GSK3B,CCDC85C,GATA2,ATP2B1,FZD3,GRIN2B,NFIB,RORA,MYH10,ITGA8,SLIT2,COL3A1,SLIT1,NRXN1,RARA,SOS1,PSEN1,MED1,DNAJB1,PGAP1,MEIS2,TACC1,PTB…
GO:BP	enzyme linked receptor protein signaling pathway	GO:0007167	1.70975e-06	5.76707	1115	1081	118	18092	PRKD1,VWC2L,VEGFC,ONECUT2,NREP,F3,RPS6KA5,NGFR,MVB12B,SS18,GREM1,NRP2,GCNT2,FBXW7,SOCS5,MAPK14,SMURF2,IRS1,PPARG,UBE2D1,SMAD9,ELMO1,GALNT3,NDST1,ROR1,RBPMS2,CSF1,NUS1,CITED2,CRKL,ZEB1,FLRT3,OTX2,SMPD3,GAB1,RET,TGFBR1,SPRY2,MYOCD,HBEGF,PXN,HGF,GRB2,SHOC2,EFNA2,SPTBN1,FOXO4,SMAD5,RAPGEF2,MET,VAV3,NEDD4,TGIF2,PDPK1,TSC1,PDGFRA,SKOR1,ITGA5,RPS6KB1,MAPKAPK3,CTDSPL2,SORL1,GDF6,TXNIP,CSRNP1,PIK3R1,GHR,T…
GO:BP	regulation of kinase activity	GO:0043549	2.11951e-06	5.67377	931	1081	103	18092	PRKD1,DUSP18,YWHAB,VEGFC,PHB,MOB1B,UBE2N,VANGL2,WNK1,NRBF2,SOCS6,PKIA,RELN,GREM1,FBXW7,SOCS5,MAPK14,KITLG,NR2F2,IRS1,PKIB,MMD,ADORA2B,CORO1C,ROR1,CSF1,DAZAP2,CRKL,KLF4,DNAJC3,DUSP5,RET,TGFBR1,MAP2K7,SPRY2,MYOCD,HBEGF,DVL2,CCNG1,HGF,CCNT2,KSR1,WNT3A,UBE2V1,SASH1,PPM1E,PTPRB,RAPGEF2,MET,VAV3,MAPK8IP3,ADCY2,PDPK1,TSC1,PDGFRA,MAPKAPK3,MAP4K5,SORL1,MAP3K4,PIK3R1,CCNY,TNIK,CCNJ,NF1,GHR,IPO7,CCNK,NRK,SI…
GO:BP	regulation of localization	GO:0032879	2.1388e-06	5.66983	2903	1081	248	18092	PRKX,PRKD1,PLK2,TMSB10,YWHAB,APEX1,VEGFC,SNX12,KCNJ6,ONECUT2,SNAP25,CASP8,AKIRIN1,PPP1CC,ISL1,KCNK10,XCR1,CABP1,SEC24A,RAP1B,F3,SP1,SLC6A1,WNK1,NGFR,PKIA,ZFP36L1,JAG1,RELN,UBR5,ABHD17B,CA7,GREM1,ATP8A1,NRP2,GCNT2,FBXW7,APLNR,KCND3,MAPK14,SMURF2,KITLG,NR2F2,LRAT,SYT1,IRS1,STK24,PPARG,RAB33B,STIM2,CACNA2D3,MMD,ELP6,ADORA2B,CAPN7,FBXL20,MIEF1,CORO1C,RAB27A,SHISA6,KCNA4,CSF1,NUS1,GRIA1,SMAP1,VPS4B,CI…
GO:BP	nitrogen compound metabolic process	GO:0006807	2.51959e-06	5.59867	10057	1081	696	18092	PAIP2,NOVA1,PRKX,PRKD1,CLPP,DUSP18,PLK2,STAB2,CASC3,UBE2E2,YWHAB,DCUN1D4,AK2,APEX1,ST6GALNAC3,BAG2,PITHD1,VEGFC,SNX12,POGLUT1,BAZ2B,LBH,ZBTB37,WEE1,ONECUT2,TCEANC2,H3F3B,PHB,GMPS,LAPTM4B,MOB1B,ORC5,NEK2,ECE1,GALNT7,MIER2,GTF2A2,MINPP1,CASP8,PHGDH,GLTP,UBE2N,RNF38,PHF6,PPP1CC,PPP4C,SH2D3C,VANGL2,POGZ,RNF182,PLAGL1,RYBP,MDN1,ISL1,GATA6,THAP11,ALDH4A1,TFEB,F3,ARRDC4,SP1,BMI1,PDE7B,NEUROD6,PNRC2,RCAN…
GO:BP	positive regulation of transferase activity	GO:0051347	2.68285e-06	5.5714	705	1081	84	18092	PRKD1,DCUN1D4,VEGFC,PHB,MOB1B,NEK2,UBE2N,VANGL2,ARRDC4,BMI1,WNK1,RELN,GREM1,FBXW7,MAPK14,KITLG,IRS1,PKIB,MMD,ADORA2B,ROR1,CSF1,DAZAP2,CRKL,KLF4,DUSP5,RET,TGFBR1,MAP2K7,SPRY2,CHTF8,HBEGF,DVL2,HGF,CCNT2,KSR1,WNT3A,UBE2V1,SASH1,DCUN1D1,RAPGEF2,MET,VAV3,MAPK8IP3,ADCY2,PDPK1,PDGFRA,MAPKAPK3,MAP4K5,SORL1,MAP3K4,CCNY,TNIK,GHR,CCNK,NRK,SIRT1,GORASP1,MAPK1,LMTK2,GRM5,INSR,MAPK10,DAB2IP,TAL1,LEP,TAOK1,AXIN…
GO:BP	telencephalon development	GO:0021537	2.95804e-06	5.529	269	1081	44	18092	NEUROD6,BTG2,RELN,TNR,CRKL,DCX,SRGAP2,GNG12,RPGRIP1L,FOXB1,WNT3A,KCNA1,EFNA2,LHX1,TSC1,ARX,FOXP2,NF1,DAB2IP,SLC7A11,GSK3B,CCDC85C,NFIB,MYH10,SLIT2,COL3A1,SLIT1,RARA,PSEN1,TACC1,KIF3A,EPHB2,PHLPP2,NCOA1,LRP6,SLC8A1,SEMA7A,SHH,CNTN2,CDON,POU3F3,ROBO1,PAX6,EIF2B3
GO:BP	cellular protein metabolic process	GO:0044267	3.30231e-06	5.48118	5225	1081	401	18092	PAIP2,PRKX,PRKD1,CLPP,DUSP18,PLK2,CASC3,UBE2E2,YWHAB,DCUN1D4,ST6GALNAC3,BAG2,PITHD1,VEGFC,SNX12,POGLUT1,WEE1,H3F3B,PHB,LAPTM4B,MOB1B,NEK2,GALNT7,MIER2,MINPP1,CASP8,UBE2N,RNF38,PPP1CC,PPP4C,SH2D3C,VANGL2,RNF182,RYBP,ISL1,GATA6,F3,ARRDC4,BMI1,RCAN2,RPS6KA5,WNK1,NGFR,BTG2,SOX7,SRPK2,MVB12B,FBXO33,SOCS6,PKIA,ZFP36L1,RELN,TRIM23,UBE2E3,UBR5,RNF144A,ABHD17B,GREM1,TMTC2,UBE2W,SH3RF1,GCNT2,FBXW7,APLNR,MD…
GO:BP	regulation of protein phosphorylation	GO:0001932	3.50005e-06	5.45593	1257	1081	128	18092	PRKD1,DUSP18,YWHAB,VEGFC,PHB,MOB1B,UBE2N,SH2D3C,VANGL2,ISL1,RPS6KA5,WNK1,PKIA,RELN,GREM1,FBXW7,APLNR,SOCS5,CTDSP2,MAPK14,KITLG,NR2F2,PKIB,MMD,ADORA2B,CORO1C,CSF1,DAZAP2,NDUFS4,CRKL,DNAJC3,SMPD3,DUSP5,RET,TGFBR1,WNK3,MAP2K7,SPRY2,MYOCD,HBEGF,CCDC88C,DVL2,CCNG1,HGF,CCNT2,KSR1,CNOT7,WNT3A,UBE2V1,SASH1,PPM1E,PLCL2,PTPRB,INSM1,RAPGEF2,MAPK8IP3,ADCY2,PDPK1,TSC1,ITGA5,MAPKAPK3,MAP4K5,SORL1,GDF6,MAP3K4,C…
GO:BP	embryonic morphogenesis	GO:0048598	3.6978e-06	5.43206	616	1081	76	18092	VEGFC,POGLUT1,ECE1,VANGL2,GATA6,WNK1,SOX7,ZFP36L1,HOXA5,GREM1,HAND2,APLNR,HOXA9,NDST1,SALL4,MDFI,RBPMS2,EN1,CITED2,KLF4,ZEB1,FLRT3,OTX2,DUSP5,RET,TGFBR1,SPRY2,DVL2,HOXB8,RPGRIP1L,GRB2,WNT3A,RSPO3,LHX1,DLL4,CECR2,FOXN4,TGIF2,HOXA10,TSC1,PDGFRA,ITGA5,EYA1,SATB2,PRICKLE1,HLX,ITGA2,SOX11,NKX3-2,SNAI1,MAPK1,BMPR2,TAL1,AFF3,GATA2,FZD3,NTN1,ITGA8,ACVR2A,RARA,SOS1,PSEN1,MED1,MICALCL,KIF3A,EPHB2,NCOA1,SIX…
GO:BP	response to growth factor	GO:0070848	4.11627e-06	5.3855	771	1081	89	18092	PRKD1,VWC2L,VEGFC,ONECUT2,NREP,FNDC4,GATA6,NGFR,ZFP36L1,GREM1,PAX9,NRP2,GCNT2,MAPK14,SMURF2,PPARG,UBE2D1,SMAD9,GALNT3,NDST1,PDE3A,RBPMS2,NUS1,CITED2,CRKL,EGR3,KLF4,ZEB1,FLRT3,OTX2,SMPD3,GAB1,TGFBR1,SPRY2,MYOCD,PXN,HGF,GRB2,SHOC2,LHX1,DLL4,SMAD5,RAPGEF2,NEDD4,PDPK1,PDGFRA,SKOR1,ITGA5,RPS6KB1,CTDSPL2,SORL1,GDF6,TCF4,SIRT1,SOX11,SEMA6A,CREB1,PEG10,MAPK1,HNRNPF,INSR,MTMR4,TIAL1,DAB2IP,BMPR2,NEO1,ZFP3…
GO:BP	cellular response to endogenous stimulus	GO:0071495	4.81182e-06	5.31769	1434	1081	141	18092	VWC2L,APEX1,LBH,ONECUT2,PHB,NREP,ISL1,GATA6,RAP1B,SP1,NGFR,ZFP36L1,UBR5,GREM1,GPAM,GCNT2,SMURF2,IRS1,PPARG,UBE2D1,SMAD9,GALNT3,NDST1,PDE3A,STAT1,RBPMS2,CBFB,UBR1,CITED2,CRKL,EGR3,KLF4,ZEB1,UGCG,FLRT3,RUNX1,OTX2,SMPD3,GAB1,TGFBR1,SPRY2,MYOCD,PXN,GRB2,GNB5,SHOC2,GLRA2,LHX1,KDM3A,CHRM2,FOXO4,DLL4,SMAD5,RAPGEF2,NFE2L2,NEDD4,ADCY2,PDPK1,TSC1,PDGFRA,SKOR1,RPS6KB1,PDE3B,CTDSPL2,SORL1,FOSB,GDF6,PIK3R1,CP…
GO:BP	learning or memory	GO:0007611	5.34887e-06	5.27174	274	1081	44	18092	PAIP2,PLK2,SNAP25,KCNK10,SLC6A1,BTG2,RELN,ATP8A1,TNR,ZNF385A,LDLR,KCNK2,GRIA1,EN1,MME,FOXB1,BRSK1,NETO1,FOXP2,ITGA5,RPS6KB1,KCNAB1,CPEB3,NF1,CNR1,NPTX2,CREB1,MAPK1,GRM5,INSR,SLC7A11,CRTC1,GRIN2B,ITGA8,DGKI,NRXN1,PDE1B,PSEN1,MEIS2,EPHB2,ADCY3,PTCHD1,CNTN2,HTT
GO:BP	modulation of chemical synaptic transmission	GO:0050804	5.55327e-06	5.25545	452	1081	61	18092	PAIP2,PLK2,GRIN2D,SNAP25,RAP1B,SLC6A1,RELN,CA7,TNR,SYT1,GRIK3,ADORA2B,FBXL20,CDH11,UNC13C,TMEM25,SHISA6,GRIA1,DLGAP3,MME,PPFIA2,SLC6A6,WNT3A,NCS1,BRSK1,NETO1,PLCL2,CHRM2,NPTXR,RAPGEF2,USP46,FGF14,CPEB3,MPP2,NF1,NPTX1,CNR1,NPTX2,CREB1,MAPK1,GRM5,CLSTN2,DGKE,SLC7A11,GSK3B,CRTC1,GRIN2B,DGKI,NRXN1,RARA,RIMS3,PSEN1,APBA2,EPHB2,BACE1,PPP1R9A,CNTN2,KCNMB4,CACNG2,DCC,CACNA1A
GO:BP	regulation of cell projection organization	GO:0031344	5.81151e-06	5.23571	669	1081	80	18092	PRKD1,SNAP25,AKIRIN1,NGFR,RELN,ABHD17B,TNR,STK24,CORO1C,ROR1,CRKL,KLF4,PPFIA2,ABL2,RET,TGFBR1,PLXNC1,SPRY2,NAV3,UST,DVL2,HGF,WNT3A,NCS1,BRSK1,ADAM10,RAPGEF2,LIMK1,NFE2L2,NEDD4,PDPN,TSC1,PLEKHM1,RREB1,TRIM67,RUFY3,PIK3R1,TNIK,ITGA2,DOCK11,CNR1,SEMA6A,GORASP1,FXR2,LZTS3,FUT9,CEP135,DAB2IP,BMPR2,AGRN,GSK3B,CRTC1,GRIN2B,EFNB2,NTN1,SS18L1,SLIT2,ADCY6,NRXN1,PSEN1,BRSK2,SRCIN1,SEMA6D,EPHB2,CCDC88A,OPA1,…
GO:BP	regulation of trans-synaptic signaling	GO:0099177	6.05601e-06	5.21781	453	1081	61	18092	PAIP2,PLK2,GRIN2D,SNAP25,RAP1B,SLC6A1,RELN,CA7,TNR,SYT1,GRIK3,ADORA2B,FBXL20,CDH11,UNC13C,TMEM25,SHISA6,GRIA1,DLGAP3,MME,PPFIA2,SLC6A6,WNT3A,NCS1,BRSK1,NETO1,PLCL2,CHRM2,NPTXR,RAPGEF2,USP46,FGF14,CPEB3,MPP2,NF1,NPTX1,CNR1,NPTX2,CREB1,MAPK1,GRM5,CLSTN2,DGKE,SLC7A11,GSK3B,CRTC1,GRIN2B,DGKI,NRXN1,RARA,RIMS3,PSEN1,APBA2,EPHB2,BACE1,PPP1R9A,CNTN2,KCNMB4,CACNG2,DCC,CACNA1A
GO:BP	regulation of cellular component organization	GO:0051128	6.05939e-06	5.21757	2431	1081	213	18092	PRKD1,PLK2,TMSB10,YWHAB,SNX12,RND3,H3F3B,PHB,LAPTM4B,NEK2,SNAP25,CASP8,UBE2N,AKIRIN1,VANGL2,ISL1,RAP1B,RPS6KA5,NGFR,RELN,UBR5,ABHD17B,GREM1,ATP8A1,NRP2,TNR,FBXW7,MAPK14,LDLR,SYT1,STK24,PPARG,RAB33B,FBLN5,PKIB,PLEKHH2,MIEF1,CORO1C,GSPT1,PDE3A,ROR1,CBFB,SMAP1,VPS4B,CRKL,KLF4,FLRT3,ARHGEF11,RUNX1,PPFIA2,ABL2,ULK1,SMPD3,RET,TGFBR1,PLXNC1,MAP2K7,SPRY2,MYOCD,NAV3,BMP2K,HBEGF,KAT7,PXN,UST,COLQ,DVL2,PPIF…
GO:BP	cellular response to growth factor stimulus	GO:0071363	6.94594e-06	5.15827	743	1081	86	18092	PRKD1,VWC2L,VEGFC,ONECUT2,NREP,GATA6,NGFR,ZFP36L1,GREM1,PAX9,NRP2,GCNT2,MAPK14,SMURF2,PPARG,UBE2D1,SMAD9,GALNT3,NDST1,PDE3A,RBPMS2,NUS1,CITED2,CRKL,EGR3,KLF4,ZEB1,FLRT3,OTX2,SMPD3,GAB1,TGFBR1,SPRY2,MYOCD,PXN,HGF,GRB2,SHOC2,LHX1,DLL4,SMAD5,RAPGEF2,NEDD4,PDPK1,PDGFRA,SKOR1,ITGA5,RPS6KB1,CTDSPL2,SORL1,GDF6,TCF4,SIRT1,SOX11,SEMA6A,CREB1,PEG10,MAPK1,HNRNPF,INSR,MTMR4,TIAL1,DAB2IP,BMPR2,NEO1,ZFP36L2,CD…
GO:BP	signaling	GO:0023052	7.47378e-06	5.12646	6864	1081	502	18092	PAIP2,NOVA1,PRKX,PRKD1,DUSP18,PDIA5,PLK2,YWHAB,VWC2L,VEGFC,POGLUT1,LBH,RND3,ONECUT2,CDIP1,SPG21,GRIN2D,PHB,MOB1B,ECE1,SNAP25,VANGL1,CASP8,UBE2N,PPP4C,NREP,SH2D3C,VANGL2,PLAGL1,ISL1,RGS17,KCNK10,DIRAS1,XCR1,RGL2,RAP1B,F3,PDE7B,RCAN2,SLC6A1,RPS6KA5,WNK1,NGFR,BTG2,SOX7,SRPK2,MVB12B,SOCS6,ZFP36L1,SS18,JAG1,RELN,LIN7C,UBR5,SGMS1,HOXA5,HIC1,RASGEF1B,CA7,GREM1,NRP2,SH3RF1,HAND2,GPAM,GCNT2,TNR,FBXW7,APLN…
GO:BP	angiogenesis	GO:0001525	8.20633e-06	5.08585	627	1081	76	18092	PRKX,PRKD1,PLK2,STAB2,VEGFC,CASP8,ISL1,GATA6,F3,SP1,NGFR,SRPK2,JAG1,HOXA5,GREM1,NRP2,HAND2,FBXW7,APLNR,MAPK14,PPARG,FBLN5,MTDH,STAT1,NUS1,DDAH1,EGR3,KLF4,RUNX1,RRAS,E2F7,NAA15,AGO2,GAB1,TGFBR1,SPRY2,HGF,SASH1,RSPO3,PTPRB,FOXO4,DLL4,VAV3,NFE2L2,PDPK1,VASH2,PDGFRA,ITGA5,PDE3B,NF1,TCF4,SIRT1,SEMA6A,GNA13,DAB2IP,TAL1,PIK3C2A,LEP,GATA2,NRARP,EFNB2,RORA,CDH5,SLIT2,NRXN1,MED1,EPHB2,PRCP,SFRP1,PLXND1,TGF…
GO:BP	tissue morphogenesis	GO:0048729	9.49043e-06	5.02271	688	1081	81	18092	PRKX,VEGFC,VANGL1,VANGL2,ISL1,NGFR,JAG1,LIN7C,HOXA5,GREM1,NRP2,HAND2,MDM4,SMURF2,FOXQ1,ROR1,SALL4,STAT1,CSF1,ARHGAP12,ACTA2,CITED2,KLF4,FLRT3,RET,TGFBR1,SPRY2,HBEGF,DVL2,HGF,RPGRIP1L,GRB2,WNT3A,BRSK1,RSPO3,LHX1,DLL4,GREB1L,CECR2,MET,FOXN4,PDPN,CCM2,TSC1,ITGA5,RREB1,EYA1,PRICKLE1,ITGA2,SOX11,SNAI1,GNA13,FEM1B,BMPR2,TAL1,FZD3,HEG1,NRARP,EFNB2,NTN1,VCL,ITGA8,SLIT2,COL3A1,RARA,SOS1,PSEN1,MED1,BRSK2,M…
GO:BP	synaptic signaling	GO:0099536	9.56052e-06	5.01952	760	1081	87	18092	PAIP2,NOVA1,PLK2,GRIN2D,SNAP25,RAP1B,PDE7B,SLC6A1,RELN,LIN7C,CA7,TNR,SYT1,GRIK3,ADORA2B,FBXL20,CDH11,UNC13C,TMEM25,SHISA6,GRIA1,DLGAP3,CRKL,EGR3,MME,PPFIA2,SV2A,COLQ,ERC2,SLC6A6,WNT3A,NCS1,BRSK1,NETO1,PLCL2,KCNA1,GLRA2,SYT2,CHRM2,NPTXR,RAPGEF2,GABBR2,USP46,FGF14,GAD1,CPEB3,MPP2,NF1,NPTX1,CNR1,NPTX2,CREB1,DTNA,MAPK1,RASD2,GRM5,CLSTN2,DGKE,AGRN,SLC7A11,GSK3B,CRTC1,GRIN2B,DGKI,NRXN1,RARA,RIMS3,PSEN1…
GO:BP	biosynthetic process	GO:0009058	1.02667e-05	4.98857	6362	1081	470	18092	PAIP2,PRKD1,CASC3,YWHAB,AK2,APEX1,ST6GALNAC3,PITHD1,POGLUT1,BAZ2B,LBH,ZBTB37,ONECUT2,TCEANC2,H3F3B,PHB,GMPS,ORC5,NEK2,GALNT7,MIER2,GTF2A2,PHGDH,UBE2N,PHF6,G6PC3,VANGL2,POGZ,PLAGL1,RYBP,ISL1,GATA6,THAP11,TFEB,CYP39A1,SP1,BMI1,PDE7B,NEUROD6,RPS6KA5,NGFR,BTG2,SOX7,SRPK2,NRBF2,PKIA,ZFP36L1,SS18,AFF4,HOXA13,JAG1,RELN,PDHX,AK4,SGMS1,HOXA5,HIC1,ZNF488,GREM1,TMTC2,PAX9,HAND2,GPAM,GCNT2,FBXW7,MDM4,RNGTT,Z…
GO:BP	organic substance biosynthetic process	GO:1901576	1.05303e-05	4.97756	6267	1081	464	18092	PAIP2,PRKD1,CASC3,YWHAB,AK2,APEX1,ST6GALNAC3,PITHD1,POGLUT1,BAZ2B,LBH,ZBTB37,ONECUT2,TCEANC2,H3F3B,PHB,GMPS,ORC5,NEK2,GALNT7,MIER2,GTF2A2,PHGDH,UBE2N,PHF6,G6PC3,VANGL2,POGZ,PLAGL1,RYBP,ISL1,GATA6,THAP11,TFEB,CYP39A1,SP1,BMI1,PDE7B,NEUROD6,RPS6KA5,NGFR,BTG2,SOX7,SRPK2,NRBF2,PKIA,ZFP36L1,SS18,AFF4,HOXA13,JAG1,RELN,PDHX,AK4,SGMS1,HOXA5,HIC1,ZNF488,GREM1,TMTC2,PAX9,HAND2,GPAM,GCNT2,FBXW7,MDM4,RNGTT,Z…
GO:BP	cellular biosynthetic process	GO:0044249	1.15537e-05	4.93728	6175	1081	458	18092	PAIP2,PRKD1,CASC3,YWHAB,AK2,APEX1,ST6GALNAC3,PITHD1,POGLUT1,BAZ2B,LBH,ZBTB37,ONECUT2,TCEANC2,H3F3B,PHB,GMPS,ORC5,NEK2,GALNT7,MIER2,GTF2A2,PHGDH,UBE2N,PHF6,VANGL2,POGZ,PLAGL1,RYBP,ISL1,GATA6,THAP11,TFEB,CYP39A1,SP1,BMI1,PDE7B,NEUROD6,RPS6KA5,NGFR,BTG2,SOX7,SRPK2,NRBF2,PKIA,ZFP36L1,SS18,AFF4,HOXA13,JAG1,RELN,PDHX,AK4,SGMS1,HOXA5,HIC1,ZNF488,GREM1,TMTC2,PAX9,HAND2,GPAM,GCNT2,FBXW7,MDM4,RNGTT,ZNF385A…
GO:BP	cellular metabolic process	GO:0044237	1.18809e-05	4.92515	10855	1081	738	18092	PAIP2,NOVA1,PRKX,PRKD1,CLPP,DUSP18,PLK2,CASC3,UBE2E2,YWHAB,DCUN1D4,AK2,APEX1,ST6GALNAC3,BAG2,PITHD1,VEGFC,SNX12,POGLUT1,BAZ2B,LBH,ZBTB37,WEE1,ONECUT2,TCEANC2,H3F3B,PHB,GMPS,LAPTM4B,MOB1B,ORC5,CA10,NEK2,ECE1,SNAP25,GALNT7,MIER2,GTF2A2,MINPP1,CASP8,PHGDH,GLTP,UBE2N,RNF38,PHF6,EFR3A,G6PC3,PPP1CC,PPP4C,SH2D3C,VANGL2,POGZ,RNF182,PLAGL1,RYBP,MDN1,ISL1,GATA6,THAP11,ALDH4A1,TFEB,F3,ARRDC4,CYP39A1,SP1,BMI…
GO:BP	regulation of protein kinase activity	GO:0045859	2.03157e-05	4.69217	821	1081	91	18092	DUSP18,YWHAB,VEGFC,PHB,UBE2N,VANGL2,WNK1,PKIA,RELN,GREM1,FBXW7,SOCS5,MAPK14,KITLG,NR2F2,PKIB,MMD,ADORA2B,CORO1C,CSF1,DAZAP2,CRKL,DNAJC3,DUSP5,RET,TGFBR1,MAP2K7,SPRY2,MYOCD,HBEGF,DVL2,CCNG1,HGF,CCNT2,KSR1,WNT3A,UBE2V1,SASH1,PPM1E,PTPRB,RAPGEF2,MAPK8IP3,ADCY2,PDPK1,TSC1,MAPKAPK3,MAP4K5,SORL1,MAP3K4,CCNY,TNIK,CCNJ,NF1,GHR,IPO7,CCNK,NRK,SIRT1,MAPK1,GRM5,INSR,MAPK10,DAB2IP,TAL1,PTPRT,LEP,TAOK1,AXIN1,H…
GO:BP	regulation of plasma membrane bounded cell projection organization	GO:0120035	2.05749e-05	4.68666	652	1081	77	18092	PRKD1,SNAP25,AKIRIN1,NGFR,RELN,ABHD17B,TNR,STK24,CORO1C,ROR1,CRKL,KLF4,PPFIA2,ABL2,RET,TGFBR1,PLXNC1,NAV3,UST,HGF,WNT3A,NCS1,BRSK1,ADAM10,RAPGEF2,LIMK1,NFE2L2,NEDD4,PDPN,TSC1,PLEKHM1,RREB1,TRIM67,RUFY3,PIK3R1,TNIK,DOCK11,CNR1,SEMA6A,GORASP1,FXR2,LZTS3,FUT9,CEP135,DAB2IP,BMPR2,AGRN,GSK3B,CRTC1,GRIN2B,EFNB2,NTN1,SS18L1,SLIT2,ADCY6,NRXN1,PSEN1,BRSK2,SRCIN1,SEMA6D,EPHB2,CCDC88A,OPA1,PTPN9,TANC2,PPP1R…
GO:BP	skeletal system development	GO:0001501	2.22031e-05	4.65359	525	1081	66	18092	HOXA13,HOXA5,GREM1,HAND2,FBXW7,ZNF385A,MAPK14,HOXA9,MATN3,RAB33B,NDST1,CDH11,MDFI,EN1,CITED2,ZEB1,RUNX1,SMPD3,TGFBR1,HOXB8,SLC10A7,LHX1,HAPLN1,SMAD5,NCAN,HOXA10,PDGFRA,HOXC6,GDF6,CSRNP1,EYA1,PAPSS2,SATB2,GHR,MBTD1,SOX11,NKX3-2,SNAI1,BMPR2,TAL1,TTC9,LEP,MBOAT2,NFIB,GDF11,COL11A2,ACVR2A,COL3A1,RARA,BBX,PSEN1,MED1,BMP3,LOX,SIX1,COL27A1,LRP6,SFRP1,SHH,FOXN3,IGF1,SMAD2,VCAN,HDAC4,NIPBL,TGFBR2
GO:BP	cell communication	GO:0007154	2.39833e-05	4.62009	6882	1081	500	18092	PAIP2,NOVA1,PRKX,PRKD1,DUSP18,PDIA5,PLK2,YWHAB,VWC2L,VEGFC,POGLUT1,LBH,RND3,ONECUT2,CDIP1,SPG21,GRIN2D,PHB,MOB1B,SNAP25,VANGL1,CASP8,UBE2N,PPP4C,NREP,SH2D3C,VANGL2,PLAGL1,ISL1,RGS17,KCNK10,DIRAS1,XCR1,RGL2,TFEB,RAP1B,F3,PDE7B,RCAN2,SLC6A1,RPS6KA5,WNK1,NGFR,BTG2,SOX7,SRPK2,MVB12B,SOCS6,ZFP36L1,SS18,JAG1,RELN,LIN7C,UBR5,SGMS1,HOXA5,HIC1,RASGEF1B,CA7,GREM1,NRP2,SH3RF1,HAND2,GPAM,GCNT2,TNR,FBXW7,APLN…
GO:BP	chemical synaptic transmission	GO:0007268	2.53217e-05	4.59651	727	1081	83	18092	PAIP2,NOVA1,PLK2,GRIN2D,SNAP25,RAP1B,PDE7B,SLC6A1,RELN,LIN7C,CA7,TNR,SYT1,GRIK3,ADORA2B,FBXL20,CDH11,UNC13C,TMEM25,SHISA6,GRIA1,DLGAP3,EGR3,MME,PPFIA2,SV2A,COLQ,ERC2,SLC6A6,WNT3A,NCS1,BRSK1,NETO1,PLCL2,KCNA1,GLRA2,SYT2,CHRM2,NPTXR,RAPGEF2,GABBR2,USP46,FGF14,GAD1,CPEB3,MPP2,NF1,NPTX1,CNR1,NPTX2,CREB1,DTNA,MAPK1,RASD2,GRM5,CLSTN2,DGKE,SLC7A11,GSK3B,CRTC1,GRIN2B,DGKI,NRXN1,RARA,RIMS3,PSEN1,APBA2,EPH…
GO:BP	anterograde trans-synaptic signaling	GO:0098916	2.53217e-05	4.59651	727	1081	83	18092	PAIP2,NOVA1,PLK2,GRIN2D,SNAP25,RAP1B,PDE7B,SLC6A1,RELN,LIN7C,CA7,TNR,SYT1,GRIK3,ADORA2B,FBXL20,CDH11,UNC13C,TMEM25,SHISA6,GRIA1,DLGAP3,EGR3,MME,PPFIA2,SV2A,COLQ,ERC2,SLC6A6,WNT3A,NCS1,BRSK1,NETO1,PLCL2,KCNA1,GLRA2,SYT2,CHRM2,NPTXR,RAPGEF2,GABBR2,USP46,FGF14,GAD1,CPEB3,MPP2,NF1,NPTX1,CNR1,NPTX2,CREB1,DTNA,MAPK1,RASD2,GRM5,CLSTN2,DGKE,SLC7A11,GSK3B,CRTC1,GRIN2B,DGKI,NRXN1,RARA,RIMS3,PSEN1,APBA2,EPH…
GO:BP	artery development	GO:0060840	2.78604e-05	4.55501	105	1081	24	18092	NGFR,JAG1,HAND2,LDLR,NDST1,CITED2,TGFBR1,MYOCD,HECTD1,DLL4,ARID2,EYA1,PRICKLE1,NF1,BMPR2,LEP,EFNB2,MYH10,COL3A1,LOX,SIX1,PLXND1,SHH,ROBO1
GO:BP	regulation of molecular function	GO:0065009	2.86461e-05	4.54293	2969	1081	247	18092	PRKD1,DUSP18,PLK2,YWHAB,DCUN1D4,BAG2,VEGFC,TBC1D9B,PHB,MOB1B,NEK2,CASP8,UBE2N,VANGL2,ISL1,RGS17,CABP1,F3,ARRDC4,BMI1,RCAN2,RPS6KA5,WNK1,NGFR,SOX7,NRBF2,SOCS6,PKIA,RELN,TRIM23,GREM1,SH3RF1,HAND2,FBXW7,SOCS5,MAPK14,KITLG,NR2F2,GPATCH2,ZNF618,IRS1,PPARG,STIM2,PKIB,MMD,ADORA2B,CORO1C,ZNF462,ROR1,MTDH,MDFI,SHISA6,RGS6,CSF1,NUS1,ARHGAP12,GRIA1,DAZAP2,DLGAP3,SMAP1,PPME1,LRRFIP1,CRKL,DCP1A,SNX18,KLF4,SRG…
GO:BP	regulation of cellular protein metabolic process	GO:0032268	2.93581e-05	4.53227	2563	1081	219	18092	PAIP2,PRKD1,DUSP18,PLK2,CASC3,YWHAB,DCUN1D4,BAG2,PITHD1,VEGFC,SNX12,PHB,LAPTM4B,MOB1B,CASP8,UBE2N,SH2D3C,VANGL2,RYBP,ISL1,F3,ARRDC4,BMI1,RCAN2,RPS6KA5,WNK1,NGFR,BTG2,SOX7,PKIA,ZFP36L1,RELN,UBR5,RNF144A,GREM1,SH3RF1,FBXW7,APLNR,SOCS5,CTDSP2,ZNF385A,MAPK14,KITLG,NR2F2,LDLR,PPARG,UBE2D1,PKIB,MMD,ADORA2B,LIN28A,CORO1C,GSPT1,CSF1,DAZAP2,NDUFS4,PPME1,CRKL,KLF4,DNAJC3,AGO2,SMPD3,DUSP5,RET,TGFBR1,WNK3,MA…
GO:BP	regulation of cell migration	GO:0030334	3.00229e-05	4.52255	1016	1081	106	18092	PRKX,PRKD1,PLK2,TMSB10,APEX1,VEGFC,ONECUT2,AKIRIN1,F3,SP1,WNK1,JAG1,RELN,GREM1,ATP8A1,NRP2,GCNT2,FBXW7,MAPK14,SMURF2,KITLG,NR2F2,STK24,PPARG,ELP6,CAPN7,CORO1C,CSF1,NUS1,CITED2,CRKL,KLF4,SRGAP2,RRAS,AGO2,SMPD3,GAB1,RET,TGFBR1,PLXNC1,SPRY2,MYOCD,NAV3,HBEGF,HGF,SASH1,INSM1,ADAM10,FOXO4,DLL4,RAPGEF2,MET,MAPK8IP3,NFE2L2,PDPN,ARID2,SYDE1,PDPK1,PDGFRA,ITGA5,RPS6KB1,RREB1,PARD6B,SORL1,RUFY3,PIK3R1,NF1,IT…
GO:BP	developmental growth	GO:0048589	3.0986e-05	4.50883	694	1081	80	18092	AKIRIN1,VANGL2,GATA6,ZFP36L1,HOXA5,NRP2,GPAM,TNR,MAPK14,SP2,SYT1,FBLN5,SALL4,KCNK2,CSF1,EN1,CITED2,DCX,FLRT3,ULK1,SMPD3,TGFBR1,SPRY2,COLQ,WNT3A,ITSN2,GPD2,SYT2,LHX1,LIMK1,CCM2,ARID2,ARX,RPS6KB1,DMBX1,PRPF19,RUFY3,HLX,GHR,PLAG1,NRK,SEMA6A,CREB1,MAPK1,INSR,BMPR2,AGRN,WDTC1,GSK3B,LEP,SLC25A25,HEG1,NTN1,VCL,PLAA,SLIT2,PTGFRN,STK40,SLIT1,RARA,ACVR1C,SOS1,MED1,APBA2,SEMA6D,SIX1,COL27A1,LRP6,SFRP1,SEMA7…
GO:BP	positive regulation of kinase activity	GO:0033674	3.19904e-05	4.49498	623	1081	74	18092	PRKD1,VEGFC,PHB,MOB1B,UBE2N,VANGL2,WNK1,RELN,GREM1,FBXW7,MAPK14,KITLG,IRS1,MMD,ADORA2B,ROR1,CSF1,DAZAP2,CRKL,DUSP5,RET,TGFBR1,MAP2K7,SPRY2,HBEGF,DVL2,HGF,CCNT2,KSR1,WNT3A,UBE2V1,SASH1,RAPGEF2,MET,VAV3,MAPK8IP3,ADCY2,PDPK1,PDGFRA,MAPKAPK3,MAP4K5,MAP3K4,CCNY,TNIK,GHR,CCNK,NRK,SIRT1,MAPK1,LMTK2,GRM5,INSR,MAPK10,DAB2IP,TAL1,LEP,TAOK1,AXIN1,STK39,ADCY6,NRXN1,PSEN1,SRCIN1,EPHB2,ADCY3,CCDC88A,PPP1R9A,PL…
GO:BP	primary metabolic process	GO:0044238	3.65887e-05	4.43665	10575	1081	719	18092	PAIP2,NOVA1,PRKX,PRKD1,CLPP,DUSP18,PLK2,CASC3,UBE2E2,YWHAB,DCUN1D4,AK2,APEX1,ST6GALNAC3,BAG2,PITHD1,VEGFC,SNX12,POGLUT1,BAZ2B,LBH,ZBTB37,WEE1,ONECUT2,TCEANC2,H3F3B,PHB,GMPS,LAPTM4B,MOB1B,ORC5,NEK2,ECE1,GALNT7,MIER2,GTF2A2,MINPP1,CASP8,PHGDH,GLTP,UBE2N,RNF38,PHF6,EFR3A,G6PC3,PPP1CC,PPP4C,SH2D3C,VANGL2,POGZ,RNF182,PLAGL1,RYBP,MDN1,ISL1,GATA6,THAP11,ALDH4A1,TFEB,F3,ARRDC4,CYP39A1,SP1,BMI1,PDE7B,NEUR…
GO:BP	negative regulation of cell differentiation	GO:0045596	3.74227e-05	4.42686	709	1081	81	18092	VEGFC,LBH,AKIRIN1,ISL1,NGFR,ZFP36L1,JAG1,HOXA5,GREM1,HAND2,TNR,FBXW7,SOCS5,LDLR,HOXA9,PPARG,LIN28A,CORO1C,STAT1,RBPMS2,HMGB3,CBFB,TMEM64,ZEB1,RUNX1,TGFBR1,SPRY2,MYOCD,PCM1,HOXB8,ID3,DDX6,WNT3A,FOXO4,RAPGEF2,NFE2L2,ABCA1,SORL1,RUFY3,PIK3R1,PRICKLE1,HLX,NF1,SIRT1,SOX11,SEMA6A,GORASP1,NKX3-2,SNAI1,MAPK1,BHLHE41,DTX1,DAB2IP,TAL1,RORB,GSK3B,GATA2,NRARP,GDF11,RORA,NTN1,ZFP36L2,THRB,ZADH2,RARA,PSEN1,MED…
GO:BP	response to endogenous stimulus	GO:0009719	3.8473e-05	4.41484	1698	1081	157	18092	VWC2L,APEX1,LBH,ONECUT2,PHB,NREP,ISL1,FNDC4,GATA6,RAP1B,SP1,NGFR,BTG2,ZFP36L1,UBR5,GREM1,GPAM,GCNT2,SOCS5,SMURF2,LDLR,IRS1,PPARG,UBE2D1,SMAD9,GALNT3,NDST1,PDE3A,STAT1,RBPMS2,CACYBP,CBFB,UBR1,CITED2,CRKL,EGR3,KLF4,ZEB1,UGCG,FLRT3,RUNX1,OTX2,SMPD3,GAB1,TGFBR1,SPRY2,MYOCD,PXN,GRB2,GNB5,SHOC2,HSPD1,GLRA2,TUB,LHX1,KDM3A,CHRM2,FOXO4,DLL4,SMAD5,RAPGEF2,NFE2L2,NEDD4,ADCY2,PDPK1,TSC1,PDGFRA,SKOR1,RPS6KB1,…
GO:BP	trans-synaptic signaling	GO:0099537	4.4446e-05	4.35217	736	1081	83	18092	PAIP2,NOVA1,PLK2,GRIN2D,SNAP25,RAP1B,PDE7B,SLC6A1,RELN,LIN7C,CA7,TNR,SYT1,GRIK3,ADORA2B,FBXL20,CDH11,UNC13C,TMEM25,SHISA6,GRIA1,DLGAP3,EGR3,MME,PPFIA2,SV2A,COLQ,ERC2,SLC6A6,WNT3A,NCS1,BRSK1,NETO1,PLCL2,KCNA1,GLRA2,SYT2,CHRM2,NPTXR,RAPGEF2,GABBR2,USP46,FGF14,GAD1,CPEB3,MPP2,NF1,NPTX1,CNR1,NPTX2,CREB1,DTNA,MAPK1,RASD2,GRM5,CLSTN2,DGKE,SLC7A11,GSK3B,CRTC1,GRIN2B,DGKI,NRXN1,RARA,RIMS3,PSEN1,APBA2,EPH…
GO:BP	embryonic organ development	GO:0048568	4.56814e-05	4.34026	455	1081	59	18092	CASP8,VANGL2,TFEB,ZFP36L1,HOXA5,HAND2,KITLG,NR2F2,HOXA9,NDST1,MDFI,RBPMS2,EN1,CITED2,ZEB1,E2F7,TEAD1,TGFBR1,SPRY2,DVL2,HOXB8,ID3,GRB2,WNT3A,RSPO3,LHX1,FOXN4,ARID2,VASH2,PDGFRA,EYA1,SATB2,HLX,NRK,EN2,SOX11,NKX3-2,SNAI1,MAPK1,TAL1,GATA2,FZD3,NTN1,ITGA8,KMT2A,RARA,PSEN1,MED1,MICALCL,KIF3A,EPHB2,NCOA1,SIX1,LRP6,SHH,SMAD2,NIPBL,PAX6,TGFBR2
GO:BP	regulation of protein metabolic process	GO:0051246	4.66682e-05	4.33098	2722	1081	229	18092	PAIP2,PRKD1,DUSP18,PLK2,CASC3,YWHAB,DCUN1D4,BAG2,PITHD1,VEGFC,SNX12,PHB,LAPTM4B,MOB1B,CASP8,UBE2N,SH2D3C,VANGL2,RYBP,ISL1,F3,ARRDC4,SP1,BMI1,RCAN2,RPS6KA5,WNK1,NGFR,BTG2,SOX7,PKIA,ZFP36L1,RELN,UBR5,RNF144A,GREM1,SH3RF1,FBXW7,APLNR,MDM4,SOCS5,CTDSP2,ZNF385A,MAPK14,SMURF2,KITLG,NR2F2,LDLR,PPARG,UBE2D1,PKIB,MMD,ADORA2B,LIN28A,FBXL20,CORO1C,GSPT1,CSF1,DAZAP2,NDUFS4,PPME1,CRKL,LDLRAD3,KLF4,DNAJC3,AGO2…
GO:BP	animal organ morphogenesis	GO:0009887	5.76504e-05	4.2392	1106	1081	112	18092	PRKX,VEGFC,MEGF11,ONECUT2,VANGL1,VANGL2,ISL1,GATA6,NGFR,TMEFF1,JAG1,HOXA5,GREM1,PAX9,NRP2,HAND2,FBXW7,MDM4,MAPK14,SMURF2,HOXA9,RAB33B,NDST1,ROR1,MDFI,STAT1,RBPMS2,CSF1,ACTA2,CITED2,CRKL,ZEB1,SMPD3,TGFBR1,SPRY2,DVL2,HOXB8,ID3,HGF,RPGRIP1L,WNT3A,ADAMTS5,RSPO3,LHX1,DLL4,GREB1L,FOXN4,MAPK8IP3,ARID2,PDGFRA,FOXP2,CSRNP1,EYA1,SATB2,PRICKLE1,HLX,NF1,GHR,PLAG1,ITGA2,SOX11,SEMA6A,NKX3-2,SNAI1,MAPK1,FEM1B,I…
GO:BP	cell junction organization	GO:0034330	6.49912e-05	4.18715	730	1081	82	18092	RAP1B,SLC6A1,RELN,ABHD17B,GREM1,NRP2,TNR,MAPK14,UGT8,CDH11,CORO1C,CDH24,UNC13C,MTDH,SHISA6,CBFB,DLGAP3,CRKL,FLRT3,RUNX1,PPFIA2,TGFBR1,COLQ,ERC2,WNT3A,SYNDIG1,ADAM10,CAPZA1,RAPGEF2,NEDD4,CCM2,PDPK1,TSC1,ITGA5,PEAK1,PARD6B,PIK3R1,MPP2,ITGA2,NFIA,SNAI1,RAB39B,GRM5,LZTS3,ANK2,INSR,ADD2,DAB2IP,CLSTN2,AGRN,SLC7A11,PTPRT,HEG1,GRIN2B,EFNB2,NTN1,CDH5,VCL,MYH10,NFASC,SLIT1,NRXN1,PSEN1,SLK,SRCIN1,EPHB2,DLG2…
GO:BP	sensory organ development	GO:0007423	6.51996e-05	4.18576	598	1081	71	18092	MEGF11,ECE1,NHS,VANGL2,JAG1,HAND2,ROR1,KCNK2,CITED2,EYA4,TMEM132E,DCX,KLF4,ZEB1,RET,TGFBR1,SPRY2,DVL2,NEUROD4,RPGRIP1L,WNT3A,GPD2,TUB,LHX1,ADAM10,DLL4,CECR2,FOXN4,CCM2,TGIF2,PDGFRA,LPCAT1,FOXP2,EYA1,NF1,PDS5B,SOX11,NKX3-2,MAPK1,BAK1,BMPR2,RORB,SLC7A11,GATA2,ATP2B1,FZD3,SLC25A25,GDF11,SIPA1L3,NTN1,MYH10,ITGA8,THRB,MAN2A1,RARA,SOS1,PSEN1,MED1,PRDM16,MEIS2,KIF3A,EPHB2,OPA1,SIX1,LRP6,SHH,RXRA,CDON,NI…
GO:BP	behavior	GO:0007610	8.13008e-05	4.0899	625	1081	73	18092	PAIP2,NOVA1,PLK2,GRIN2D,SNAP25,KCNK10,SLC6A1,BTG2,RELN,ATP8A1,HAND2,TNR,ZNF385A,LDLR,FBXL20,KCNK2,GRIA1,EN1,MME,ABL2,PCM1,HOXB8,FOXB1,BRSK1,NETO1,USP46,SLC16A1,TSC1,FOXP2,GAD1,ITGA5,RPS6KB1,KCNAB1,DMBX1,CPEB3,NF1,CREBRF,CNR1,NPTX2,CREB1,MAPK1,RASD2,GRM5,INSR,TAL1,SLC7A11,CRTC1,LEP,GRIN2B,SCN1A,ITGA8,THRB,DGKI,NRXN1,PDE1B,PSEN1,APBA2,MAFG,MEIS2,EPHB2,ADCY3,NCOA1,NAV2,NR1D2,ZFHX3,PTCHD1,MBD5,TAS2R5…
GO:BP	cardiac chamber development	GO:0003205	0.000117197	3.93108	174	1081	31	18092	VANGL2,ISL1,GATA6,JAG1,NRP2,HAND2,MDM4,NDST1,SALL4,KCNK2,CITED2,TGFBR1,MYOCD,HECTD1,DLL4,GREB1L,SOX11,ANK2,BMPR2,HEG1,MYH10,SLIT2,RARA,SOS1,MED1,ZBTB14,PLXND1,TGFBR3,RXRA,ROBO1,TGFBR2
GO:BP	cognition	GO:0050890	0.000152864	3.81569	316	1081	45	18092	PAIP2,PLK2,SNAP25,KCNK10,SLC6A1,BTG2,RELN,ATP8A1,TNR,ZNF385A,LDLR,KCNK2,GRIA1,EN1,MME,FOXB1,BRSK1,NETO1,FOXP2,ITGA5,RPS6KB1,KCNAB1,CPEB3,NF1,CNR1,NPTX2,CREB1,MAPK1,GRM5,INSR,SLC7A11,CRTC1,GRIN2B,ITGA8,DGKI,NRXN1,PDE1B,PSEN1,MEIS2,EPHB2,ADCY3,PTCHD1,CNTN2,HTT,NIPBL
GO:BP	RNA metabolic process	GO:0016070	0.000185151	3.73247	4732	1081	359	18092	NOVA1,PRKD1,CASC3,YWHAB,APEX1,PITHD1,BAZ2B,LBH,ZBTB37,ONECUT2,TCEANC2,H3F3B,PHB,MIER2,GTF2A2,UBE2N,PHF6,POGZ,PLAGL1,RYBP,MDN1,ISL1,GATA6,THAP11,TFEB,SP1,BMI1,NEUROD6,PNRC2,RPS6KA5,SREK1,NGFR,BTG2,SOX7,SRPK2,NRBF2,PKIA,ZFP36L1,SS18,AFF4,HOXA13,JAG1,RELN,HOXA5,HIC1,ZNF488,GREM1,PAX9,HAND2,MDM4,RNGTT,MAPK14,SMURF2,SP2,CLP1,NR2F2,TROVE2,HOXA9,ZNF618,PPARG,FBLN5,UBE2D1,SMAD9,POU2F3,FAM172A,THOC1,CBX5,…
GO:BP	cell migration	GO:0016477	0.000190316	3.72053	1684	1081	153	18092	PRKX,PRKD1,PLK2,TMSB10,APEX1,VEGFC,RND3,ONECUT2,AKIRIN1,VANGL2,ISL1,XCR1,F3,SP1,WNK1,JAG1,RELN,HOXA5,GREM1,ATP8A1,NRP2,SH3RF1,HAND2,GCNT2,TNR,FBXW7,MAPK14,SMURF2,KITLG,NR2F2,STK24,PPARG,ELMO1,ELP6,CAPN7,CORO1C,CSF1,NUS1,CITED2,CRKL,EGR3,DCX,KLF4,SRGAP2,FLRT3,RRAS,AGO2,SMPD3,GAB1,RET,TGFBR1,PLXNC1,SPRY2,MYOCD,NAV3,HBEGF,PCM1,PXN,HGF,NEUROD4,GRB2,FOXB1,SASH1,INSM1,LHX1,ADAM10,FOXO4,DLL4,RAPGEF2,MET…
GO:BP	regulation of neuron projection development	GO:0010975	0.000191697	3.71739	462	1081	58	18092	PRKD1,SNAP25,NGFR,RELN,TNR,STK24,ROR1,CRKL,KLF4,PPFIA2,ABL2,RET,PLXNC1,UST,HGF,WNT3A,NCS1,BRSK1,ADAM10,RAPGEF2,LIMK1,NFE2L2,NEDD4,TSC1,TRIM67,RUFY3,TNIK,CNR1,SEMA6A,GORASP1,LZTS3,FUT9,DAB2IP,BMPR2,GSK3B,CRTC1,EFNB2,NTN1,SS18L1,SLIT2,ADCY6,PSEN1,BRSK2,SRCIN1,SEMA6D,EPHB2,CCDC88A,OPA1,PTPN9,TANC2,PPP1R9A,SFRP1,SEMA7A,PLXND1,CNTN2,ROBO1,DCC,CACNA1A
GO:BP	in utero embryonic development	GO:0001701	0.000198151	3.703	406	1081	53	18092	NEK2,CASP8,PHF6,GATA6,TFEB,ZFP36L1,HAND2,NR2F2,SALL4,MDFI,CITED2,KLF4,E2F7,TGFBR1,RPGRIP1L,GRB2,WNT3A,RSPO3,ADAM10,NPAT,SMIM14,MAPK8IP3,CCM2,VASH2,PDGFRA,PRPF19,MGAT1,SRSF1,NRK,SNAI1,MAPK1,GNA13,WDTC1,LMX1B,GATA2,HEG1,EIF2S2,TET1,MYH10,FURIN,MAN2A1,ACVR1C,MED1,APBA2,MAFG,KIF3A,NCOA1,TANC2,SH3PXD2A,RXRA,IGF1,SMAD2,TGFBR2
GO:BP	growth	GO:0040007	0.000212627	3.67238	1016	1081	103	18092	H3F3B,PHB,AKIRIN1,VANGL2,GATA6,SOCS6,ZFP36L1,UBE2E3,HOXA5,GREM1,NRP2,GPAM,TNR,SOCS5,MAPK14,SP2,SYT1,PPARG,FBLN5,SALL4,KCNK2,CSF1,EN1,CITED2,CRKL,DCX,FLRT3,ARHGEF11,ING5,ULK1,SMPD3,TGFBR1,SPRY2,MYOCD,HBEGF,COLQ,SMARCA2,WNT3A,ITSN2,GPD2,SYT2,LHX1,ADAM10,SERTAD2,LIMK1,CCM2,ARID2,ARX,RPS6KB1,DMBX1,PRPF19,RUFY3,HLX,GHR,PLAG1,KIAA1109,NRK,SIRT1,SEMA6A,CREB1,MAPK1,INSR,DAB2IP,BMPR2,AGRN,WDTC1,GSK3B,LEP,…
GO:BP	Ras protein signal transduction	GO:0007265	0.000216809	3.66392	352	1081	48	18092	PRKD1,PLK2,VANGL2,RGL2,RAP1B,NGFR,MAPK14,KITLG,RAB33B,ELMO1,CSF1,CRKL,ARHGEF11,RRAS,ABL2,SPRY2,GRB2,KSR1,SHOC2,RAPGEF2,MET,LIMK1,PDPN,RREB1,ABCA1,TRIM67,NF1,GNA13,RAB39B,DAB2IP,RAB15,KPNB1,HEG1,NTN1,RAB4A,COL3A1,DGKI,SOS1,RASA2,SCAI,EPHB2,ARFGEF1,PLCE1,SPRY3,IGF1,MAPRE2,ROBO1,GPR174
GO:BP	positive regulation of protein kinase activity	GO:0045860	0.000251684	3.59914	547	1081	65	18092	VEGFC,PHB,UBE2N,VANGL2,WNK1,RELN,GREM1,FBXW7,MAPK14,KITLG,MMD,ADORA2B,CSF1,DAZAP2,CRKL,DUSP5,RET,TGFBR1,MAP2K7,SPRY2,HBEGF,DVL2,HGF,CCNT2,KSR1,WNT3A,UBE2V1,SASH1,RAPGEF2,MAPK8IP3,ADCY2,PDPK1,MAPKAPK3,MAP4K5,MAP3K4,CCNY,TNIK,GHR,CCNK,NRK,SIRT1,MAPK1,GRM5,INSR,MAPK10,DAB2IP,TAL1,LEP,TAOK1,AXIN1,STK39,ADCY6,NRXN1,PSEN1,SRCIN1,ADCY3,CCDC88A,PPP1R9A,PLCE1,IGF1,PIK3CA,ROBO1,CDC6,MAP3K2,TGFBR2
GO:BP	macromolecule metabolic process	GO:0043170	0.000309673	3.5091	9885	1081	673	18092	PAIP2,NOVA1,PRKX,PRKD1,CLPP,DUSP18,PLK2,STAB2,CASC3,UBE2E2,YWHAB,DCUN1D4,APEX1,ST6GALNAC3,BAG2,PITHD1,VEGFC,SNX12,POGLUT1,BAZ2B,LBH,ZBTB37,WEE1,ONECUT2,TCEANC2,H3F3B,PHB,LAPTM4B,MOB1B,ORC5,NEK2,ECE1,SNAP25,GALNT7,MIER2,GTF2A2,MINPP1,CASP8,PHGDH,UBE2N,RNF38,PHF6,PPP1CC,PPP4C,SH2D3C,VANGL2,POGZ,RNF182,PLAGL1,RYBP,MDN1,ISL1,GATA6,THAP11,TFEB,F3,ARRDC4,SP1,BMI1,NEUROD6,PNRC2,RCAN2,RPS6KA5,SREK1,WNK1,…
GO:BP	pattern specification process	GO:0007389	0.000311574	3.50644	457	1081	57	18092	POGLUT1,VANGL2,ISL1,BMI1,BTG2,RELN,HOXA5,GREM1,NRP2,HAND2,NR2F2,HOXA9,MDFI,EN1,CITED2,CRKL,ZEB1,OTX2,TGFBR1,DVL2,HOXB8,RPGRIP1L,FOXB1,WNT3A,LHX1,DLL4,SMAD5,FOXN4,HOXA10,HOXC6,EYA1,SATB2,BICC1,NKX3-2,SNAI1,BHLHE41,BMPR2,RFX3,LMX1B,NRARP,GDF11,ACVR2A,PSEN1,PGAP1,MICALCL,MEIS2,KIF3A,SIX1,LRP6,SFRP1,SHH,CDON,SMAD2,POFUT1,ROBO1,PAX6,TGFBR2
GO:BP	regulation of cell motility	GO:2000145	0.000311724	3.50623	1076	1081	107	18092	PRKX,PRKD1,PLK2,TMSB10,APEX1,VEGFC,ONECUT2,AKIRIN1,F3,SP1,WNK1,JAG1,RELN,GREM1,ATP8A1,NRP2,GCNT2,FBXW7,MAPK14,SMURF2,KITLG,NR2F2,STK24,PPARG,ELP6,CAPN7,CORO1C,CSF1,NUS1,CITED2,CRKL,KLF4,SRGAP2,RRAS,ABL2,AGO2,SMPD3,GAB1,RET,TGFBR1,PLXNC1,SPRY2,MYOCD,NAV3,HBEGF,HGF,SASH1,INSM1,ADAM10,FOXO4,DLL4,RAPGEF2,MET,MAPK8IP3,NFE2L2,PDPN,ARID2,SYDE1,PDPK1,PDGFRA,ITGA5,RPS6KB1,RREB1,PARD6B,SORL1,RUFY3,PIK3R1,N…
GO:BP	central nervous system neuron differentiation	GO:0021953	0.000330314	3.48107	201	1081	33	18092	ISL1,BTG2,NRP2,CDH11,CRKL,DCX,WNT3A,LHX1,DLL4,RAPGEF2,FOXN4,ARX,SATB2,TAL1,LEP,GATA2,NFIB,RORA,SLIT2,SCYL3,NRXN1,PSEN1,EPHB2,LRP6,SFRP1,SHH,CNTN2,MDGA1,ROBO1,PAX6,GABRB1,DCC,CACNA1A
GO:BP	morphogenesis of an epithelium	GO:0002009	0.000358548	3.44545	576	1081	67	18092	PRKX,VEGFC,VANGL1,VANGL2,NGFR,JAG1,LIN7C,HOXA5,GREM1,HAND2,SMURF2,FOXQ1,ROR1,SALL4,STAT1,CSF1,ARHGAP12,CITED2,KLF4,FLRT3,RET,SPRY2,HBEGF,DVL2,HGF,RPGRIP1L,GRB2,WNT3A,BRSK1,RSPO3,LHX1,DLL4,GREB1L,CECR2,MET,FOXN4,PDPN,CCM2,TSC1,ITGA5,RREB1,EYA1,PRICKLE1,SOX11,SNAI1,GNA13,FEM1B,FZD3,NRARP,EFNB2,NTN1,VCL,SLIT2,RARA,SOS1,PSEN1,MED1,BRSK2,MICALCL,KIF3A,SIX1,LRP6,SFRP1,PLXND1,SHH,RXRA,TGFBR2
GO:BP	negative regulation of metabolic process	GO:0009892	0.000414059	3.38294	3539	1081	279	18092	PAIP2,NOVA1,DUSP18,CASC3,YWHAB,APEX1,BAG2,SNX12,LBH,ZBTB37,H3F3B,PHB,LAPTM4B,MIER2,PHF6,PLAGL1,RYBP,ISL1,GATA6,THAP11,BMI1,PNRC2,RPS6KA5,WNK1,NGFR,BTG2,SOX7,PKIA,ZFP36L1,UBR5,HIC1,ZNF488,GREM1,PAX9,SH3RF1,HAND2,FBXW7,MDM4,SOCS5,CTDSP2,MAPK14,SMURF2,SP2,CLP1,NR2F2,LDLR,GPATCH2,PPARG,FBLN5,UBE2D1,FAM172A,PKIB,THOC1,CBX5,FOXQ1,LIN28A,CORO1C,GSPT1,CSDC2,SALL4,MTDH,TNPO1,SRSF9,MDFI,KCNK2,STAT1,ZBTB34,…
GO:BP	cardiac septum development	GO:0003279	0.000465456	3.33212	112	1081	23	18092	VANGL2,ISL1,GATA6,JAG1,NRP2,MDM4,NDST1,SALL4,CITED2,TGFBR1,HECTD1,SOX11,ANK2,BMPR2,HEG1,MYH10,SLIT2,RARA,ZBTB14,PLXND1,TGFBR3,ROBO1,TGFBR2
GO:BP	nucleobase-containing compound metabolic process	GO:0006139	0.000494531	3.30581	5766	1081	422	18092	NOVA1,PRKD1,CASC3,YWHAB,AK2,APEX1,PITHD1,BAZ2B,LBH,ZBTB37,ONECUT2,TCEANC2,H3F3B,PHB,GMPS,ORC5,NEK2,MIER2,GTF2A2,UBE2N,PHF6,PPP4C,POGZ,PLAGL1,RYBP,MDN1,ISL1,GATA6,THAP11,TFEB,SP1,BMI1,PDE7B,NEUROD6,PNRC2,RPS6KA5,SREK1,NGFR,BTG2,SOX7,SRPK2,NRBF2,PKIA,ZFP36L1,SS18,AFF4,HOXA13,JAG1,RELN,PDHX,AK4,UBR5,HOXA5,HIC1,ZNF488,GREM1,PAX9,UBE2W,HAND2,GPAM,MDM4,RNGTT,MAPK14,SMURF2,SP2,CLP1,NR2F2,TROVE2,HOXA9,ZN…
GO:BP	regulation of neuron differentiation	GO:0045664	0.000597907	3.22337	206	1081	33	18092	VWC2L,NREP,ISL1,JAG1,MMD,LIN28A,ZEB1,RET,DDX6,WNT3A,MAPK8IP3,TGIF2,GDF6,PRPF19,EYA1,TCF4,SOX11,DTX1,GSK3B,GATA2,GDF11,THRB,RARA,MED1,NCOA1,OPA1,SIX1,ZFHX3,SFRP1,SHH,CNTN2,CDON,PAX6
GO:BP	regulation of catalytic activity	GO:0050790	0.000622864	3.20561	2428	1081	203	18092	PRKD1,DUSP18,YWHAB,DCUN1D4,BAG2,VEGFC,TBC1D9B,PHB,MOB1B,NEK2,CASP8,UBE2N,VANGL2,RGS17,CABP1,F3,ARRDC4,BMI1,RCAN2,WNK1,NGFR,SOX7,NRBF2,SOCS6,PKIA,RELN,TRIM23,GREM1,SH3RF1,FBXW7,SOCS5,MAPK14,KITLG,NR2F2,GPATCH2,IRS1,PPARG,PKIB,MMD,ADORA2B,CORO1C,ROR1,RGS6,CSF1,NUS1,ARHGAP12,DAZAP2,DDAH1,SMAP1,PPME1,CRKL,DCP1A,TMEM64,SNX18,KLF4,SRGAP2,DNAJC3,ARHGEF11,ABL2,AGFG1,DUSP5,RET,TGFBR1,PLXNC1,MAP2K7,SPRY2,M…
GO:BP	regulation of locomotion	GO:0040012	0.000640753	3.19331	1118	1081	109	18092	PRKX,PRKD1,PLK2,TMSB10,APEX1,VEGFC,ONECUT2,AKIRIN1,F3,SP1,WNK1,JAG1,RELN,GREM1,ATP8A1,NRP2,GCNT2,FBXW7,MAPK14,SMURF2,KITLG,NR2F2,STK24,PPARG,ELP6,CAPN7,CORO1C,CSF1,NUS1,CITED2,CRKL,KLF4,SRGAP2,RRAS,ABL2,AGO2,SMPD3,GAB1,RET,TGFBR1,PLXNC1,SPRY2,MYOCD,NAV3,HBEGF,HGF,WNT3A,SASH1,INSM1,ADAM10,FOXO4,DLL4,RAPGEF2,MET,MAPK8IP3,NFE2L2,PDPN,ARID2,SYDE1,PDPK1,PDGFRA,ITGA5,RPS6KB1,RREB1,PARD6B,SORL1,RUFY3,PI…
GO:BP	cell-cell signaling	GO:0007267	0.000720087	3.14262	1748	1081	155	18092	PAIP2,NOVA1,PLK2,GRIN2D,SNAP25,VANGL1,VANGL2,ISL1,RAP1B,PDE7B,SLC6A1,WNK1,SOX7,RELN,LIN7C,UBR5,HOXA5,HIC1,CA7,GREM1,TNR,MAPK14,SMURF2,SYT1,IRS1,GRIK3,ADORA2B,FBXL20,CDH11,UNC13C,ROR1,TMEM25,MDFI,SHISA6,GRIA1,CBFB,DLGAP3,CRKL,EGR3,TMEM64,MME,KLF4,RUNX1,PPFIA2,SV2A,AGO2,SMPD3,COLQ,CCDC88C,DVL2,ERC2,SLC6A6,HGF,AMER2,WNT3A,NCS1,BRSK1,NETO1,RSPO3,PLCL2,KCNA1,GLRA2,SYT2,EFNA2,LHX1,SLC16A10,CHRM2,ADAM10…
GO:BP	negative regulation of macromolecule metabolic process	GO:0010605	0.000881947	3.05456	3297	1081	261	18092	PAIP2,DUSP18,CASC3,YWHAB,APEX1,BAG2,SNX12,LBH,ZBTB37,H3F3B,PHB,LAPTM4B,MIER2,PHF6,PLAGL1,RYBP,ISL1,GATA6,THAP11,BMI1,PNRC2,RPS6KA5,WNK1,NGFR,BTG2,SOX7,PKIA,ZFP36L1,UBR5,HIC1,ZNF488,GREM1,PAX9,SH3RF1,HAND2,FBXW7,MDM4,SOCS5,CTDSP2,MAPK14,SMURF2,SP2,CLP1,NR2F2,LDLR,PPARG,FBLN5,UBE2D1,FAM172A,PKIB,THOC1,CBX5,FOXQ1,LIN28A,CORO1C,GSPT1,CSDC2,SALL4,MTDH,TNPO1,SRSF9,MDFI,KCNK2,STAT1,ZBTB34,CBFB,EN1,CITED…
GO:BP	positive regulation of cell migration	GO:0030335	0.000881995	3.05453	578	1081	66	18092	PRKD1,PLK2,VEGFC,ONECUT2,AKIRIN1,F3,SP1,WNK1,RELN,ATP8A1,NRP2,GCNT2,MAPK14,SMURF2,KITLG,ELP6,CAPN7,CSF1,NUS1,CRKL,RRAS,AGO2,GAB1,RET,TGFBR1,SPRY2,HBEGF,HGF,SASH1,INSM1,ADAM10,FOXO4,RAPGEF2,MET,MAPK8IP3,NFE2L2,PDPN,SYDE1,PDPK1,PDGFRA,ITGA5,RPS6KB1,RREB1,RUFY3,PIK3R1,ITGA2,SIRT1,SEMA6A,SNAI1,MAPK1,INSR,DAB2IP,BMPR2,PIK3C2A,GATA2,CDH5,STK39,PLAA,SEMA6D,SLC8A1,SEMA7A,IGF1,HDAC4,MAPRE2,NIPBL,TGFBR2
GO:BP	pallium development	GO:0021543	0.000883207	3.05394	180	1081	30	18092	NEUROD6,BTG2,RELN,CRKL,DCX,SRGAP2,GNG12,WNT3A,KCNA1,TSC1,ARX,FOXP2,NF1,DAB2IP,GSK3B,CCDC85C,SLIT2,COL3A1,RARA,PSEN1,TACC1,KIF3A,PHLPP2,NCOA1,LRP6,CDON,POU3F3,ROBO1,PAX6,EIF2B3
GO:BP	negative regulation of gene expression	GO:0010629	0.0009842	3.00692	2516	1081	208	18092	PAIP2,CASC3,YWHAB,APEX1,SNX12,LBH,ZBTB37,H3F3B,PHB,LAPTM4B,MIER2,PHF6,PLAGL1,RYBP,ISL1,GATA6,THAP11,BMI1,PNRC2,RPS6KA5,BTG2,SOX7,PKIA,ZFP36L1,HIC1,ZNF488,GREM1,PAX9,HAND2,FBXW7,MDM4,SOCS5,MAPK14,SMURF2,SP2,CLP1,NR2F2,LDLR,PPARG,FBLN5,UBE2D1,FAM172A,THOC1,CBX5,FOXQ1,LIN28A,GSPT1,CSDC2,SALL4,MTDH,TNPO1,SRSF9,MDFI,STAT1,ZBTB34,CBFB,EN1,CITED2,LRRFIP1,CRKL,DCP1A,LIN28B,KLF4,ZEB1,RUNX1,E2F7,AGO2,POM12…
GO:BP	regulation of cellular component movement	GO:0051270	0.00106034	2.97455	1156	1081	111	18092	PRKX,PRKD1,PLK2,TMSB10,APEX1,VEGFC,ONECUT2,AKIRIN1,F3,SP1,WNK1,JAG1,RELN,GREM1,ATP8A1,NRP2,GCNT2,FBXW7,MAPK14,SMURF2,KITLG,NR2F2,STK24,PPARG,ELP6,CAPN7,CORO1C,CSF1,NUS1,CITED2,CRKL,KLF4,SRGAP2,RRAS,ABL2,AGO2,SMPD3,GAB1,RET,TGFBR1,PLXNC1,SPRY2,MYOCD,NAV3,HBEGF,HGF,SASH1,INSM1,ADAM10,FOXO4,DLL4,RAPGEF2,MET,MAPK8IP3,NFE2L2,PDPN,ARID2,SYDE1,PDPK1,PDGFRA,ITGA5,RPS6KB1,RREB1,PARD6B,SORL1,RUFY3,PIK3R1,N…
GO:BP	camera-type eye development	GO:0043010	0.0011005	2.95841	349	1081	46	18092	MEGF11,NHS,JAG1,CITED2,DCX,KLF4,ZEB1,RET,TGFBR1,SPRY2,NEUROD4,RPGRIP1L,GPD2,TUB,LHX1,DLL4,FOXN4,TGIF2,PDGFRA,LPCAT1,FOXP2,NF1,PDS5B,SOX11,BAK1,BMPR2,RORB,SLC7A11,ATP2B1,SLC25A25,GDF11,MYH10,THRB,MAN2A1,RARA,SOS1,PSEN1,MED1,EPHB2,OPA1,LRP6,SHH,RXRA,CDON,PAX6,TGFBR2
GO:BP	muscle tissue development	GO:0060537	0.00122416	2.91216	418	1081	52	18092	POGLUT1,AKIRIN1,ISL1,GATA6,BTG2,GREM1,MAPK14,CSRP2,NR2F2,KCNK2,CACYBP,CITED2,NLN,TGFBR1,MYOCD,CCNT2,WNT3A,DLL4,ARID2,TSC1,PDGFRA,FOXP2,RPS6KB1,KCNAB1,EYA1,HLX,NF1,HIVEP3,SOX11,CREB1,MAPK1,SIK1,HEG1,EFNB2,MYH10,ITGA8,COL3A1,RARA,MED1,LOX,SIX1,NR1D2,SLC8A1,TGFBR3,SHH,RXRA,CDON,NEBL,IGF1,PPARGC1A,HDAC4,TGFBR2
GO:BP	urogenital system development	GO:0001655	0.00129849	2.88656	351	1081	46	18092	PRKX,SEC61A1,VANGL2,JAG1,GREM1,LIN28A,STAT1,ACTA2,CRKL,MME,RET,TGFBR1,MYOCD,ID3,RPGRIP1L,FOXB1,LHX1,GREB1L,SMAD5,TSC1,PDGFRA,EYA1,NF1,PLAG1,NFIA,BICC1,SOX11,FEM1B,GATA2,EFNB2,GDF11,ITGA8,SLIT2,RARA,KIF3A,EPHB2,SIX1,ZBTB14,SFRP1,PLCE1,PLXND1,SHH,RXRA,SMAD2,POU3F3,NIPBL
GO:BP	transmembrane receptor protein serine/threonine kinase signaling pathway	GO:0007178	0.00136645	2.86441	374	1081	48	18092	VWC2L,ONECUT2,NREP,GREM1,GCNT2,MAPK14,SMURF2,PPARG,UBE2D1,SMAD9,RBPMS2,CITED2,ZEB1,SMPD3,TGFBR1,SPRY2,MYOCD,PXN,SPTBN1,SMAD5,TGIF2,PDPK1,SKOR1,CTDSPL2,SORL1,GDF6,SIRT1,SOX11,CREB1,PEG10,MTMR4,BMPR2,NEO1,GDF11,CDH5,ITGA8,ACVR2A,FURIN,COL3A1,ACVR1C,PRDM16,BMP3,LOX,SFRP1,TGFBR3,SHH,SMAD2,TGFBR2
GO:BP	nucleic acid metabolic process	GO:0090304	0.0015003	2.82382	5247	1081	386	18092	NOVA1,PRKD1,CASC3,YWHAB,APEX1,PITHD1,BAZ2B,LBH,ZBTB37,ONECUT2,TCEANC2,H3F3B,PHB,ORC5,NEK2,MIER2,GTF2A2,UBE2N,PHF6,PPP4C,POGZ,PLAGL1,RYBP,MDN1,ISL1,GATA6,THAP11,TFEB,SP1,BMI1,NEUROD6,PNRC2,RPS6KA5,SREK1,NGFR,BTG2,SOX7,SRPK2,NRBF2,PKIA,ZFP36L1,SS18,AFF4,HOXA13,JAG1,RELN,UBR5,HOXA5,HIC1,ZNF488,GREM1,PAX9,UBE2W,HAND2,MDM4,RNGTT,MAPK14,SMURF2,SP2,CLP1,NR2F2,TROVE2,HOXA9,ZNF618,PPARG,FBLN5,UBE2D1,SMAD9…
GO:BP	regulation of small GTPase mediated signal transduction	GO:0051056	0.00155167	2.8092	331	1081	44	18092	RGL2,RELN,KITLG,CSF1,ARHGAP12,CRKL,SRGAP2,ARHGEF11,ABL2,MCF2L,SPRY2,GRB2,SHOC2,MET,VAV3,DEPDC1B,SYDE1,ABCA1,TRIM67,ARHGAP21,NF1,RALGAPA2,GNA13,CD2AP,DAB2IP,FAM13A,HEG1,SIPA1L3,SLIT2,COL3A1,DGKI,SOS1,RASA2,SCAI,EPHB2,ARFGEF1,ARHGAP32,PLCE1,SPRY3,CDON,IGF1,MAPRE2,ROBO1,GPR174
GO:BP	cellular component organization	GO:0016043	0.00158164	2.80089	6576	1081	469	18092	PRKD1,PLK2,TMSB10,YWHAB,APEX1,SNX12,BAZ2B,RND3,WEE1,ONECUT2,H3F3B,PHB,RAB20,LAPTM4B,SEC61A1,NEK2,SNAP25,MIER2,GTF2A2,MOSPD3,CASP8,PHGDH,EML1,GLTP,UBE2N,AKIRIN1,BLOC1S5,NREP,VANGL2,POGZ,RYBP,MDN1,ISL1,SEC24A,TFEB,RAP1B,BMI1,SLC6A1,PDLIM2,RPS6KA5,NGFR,BTG2,SRPK2,TMEFF1,SS18,RELN,UBR5,ABHD17B,FBLN2,GREM1,ATP8A1,NRP2,TNR,FBXW7,MDM4,MSL1,KCND3,ZNF385A,MAPK14,UGT8,CLCN6,CSRP2,CLP1,TROVE2,CDS1,HAO1,LDLR…
GO:BP	protein import into nucleus	GO:0006606	0.0015839	2.80027	156	1081	27	18092	PRKD1,NXT2,CABP1,PKIA,UBR5,MAPK14,KPNA5,TNPO1,POM121C,RGPD6,TXNIP,PIK3R1,PRICKLE1,NF1,IPO7,E2F3,MAPK1,LEP,KPNB1,FAM53C,KPNA6,PSEN1,KPNA3,MED1,CSE1L,SHH,RGPD4
GO:BP	sensory system development	GO:0048880	0.00158495	2.79998	410	1081	51	18092	MEGF11,NHS,ISL1,JAG1,CITED2,TMEM132E,DCX,KLF4,ZEB1,RET,TGFBR1,SPRY2,NEUROD4,RPGRIP1L,GPD2,TUB,LHX1,DLL4,FOXN4,TGIF2,PDGFRA,LPCAT1,FOXP2,NF1,PDS5B,SOX11,BAK1,BMPR2,RORB,SLC7A11,ATP2B1,SLC25A25,GDF11,SIPA1L3,MYH10,THRB,MAN2A1,RARA,SOS1,PSEN1,MED1,MEIS2,EPHB2,OPA1,LRP6,SHH,RXRA,CDON,NIPBL,PAX6,TGFBR2
GO:BP	positive regulation of signaling	GO:0023056	0.0015906	2.79844	1813	1081	158	18092	PAIP2,PRKD1,PLK2,POGLUT1,GRIN2D,PHB,ECE1,SNAP25,CASP8,UBE2N,VANGL2,ISL1,RGL2,RAP1B,F3,WNK1,NGFR,JAG1,RELN,UBR5,HIC1,CA7,GREM1,SH3RF1,HAND2,GCNT2,TNR,FBXW7,ZNF385A,MAPK14,SMURF2,KITLG,SYT1,IRS1,ADORA2B,LIN28A,NDST1,GPR61,ROR1,MTDH,CSF1,CITED2,CRKL,MME,ING5,DUSP5,GAB1,RET,TGFBR1,MAP2K7,SPRY2,MYOCD,BMP2K,HBEGF,DVL2,HGF,GRB2,KSR1,WNT3A,SHOC2,UBE2V1,SASH1,NETO1,RSPO3,DLL4,RAPGEF2,MET,DEPDC1B,MAPK8IP3,…
GO:BP	protein metabolic process	GO:0019538	0.00161912	2.79072	5806	1081	421	18092	PAIP2,PRKX,PRKD1,CLPP,DUSP18,PLK2,CASC3,UBE2E2,YWHAB,DCUN1D4,ST6GALNAC3,BAG2,PITHD1,VEGFC,SNX12,POGLUT1,WEE1,H3F3B,PHB,LAPTM4B,MOB1B,NEK2,ECE1,GALNT7,MIER2,MINPP1,CASP8,UBE2N,RNF38,PPP1CC,PPP4C,SH2D3C,VANGL2,RNF182,RYBP,ISL1,GATA6,F3,ARRDC4,SP1,BMI1,RCAN2,RPS6KA5,WNK1,NGFR,BTG2,SOX7,SRPK2,MVB12B,FBXO33,SOCS6,PKIA,ZFP36L1,RELN,TRIM23,UBE2E3,UBR5,RNF144A,ABHD17B,GREM1,TMTC2,UBE2W,SH3RF1,GCNT2,FBXW7…
GO:BP	positive regulation of cell motility	GO:2000147	0.00162197	2.78996	600	1081	67	18092	PRKD1,PLK2,VEGFC,ONECUT2,AKIRIN1,F3,SP1,WNK1,RELN,ATP8A1,NRP2,GCNT2,MAPK14,SMURF2,KITLG,ELP6,CAPN7,CSF1,NUS1,CRKL,RRAS,AGO2,GAB1,RET,TGFBR1,SPRY2,HBEGF,HGF,SASH1,INSM1,ADAM10,FOXO4,RAPGEF2,MET,MAPK8IP3,NFE2L2,PDPN,SYDE1,PDPK1,PDGFRA,ITGA5,RPS6KB1,RREB1,RUFY3,PIK3R1,ITGA2,SIRT1,SEMA6A,SNAI1,MAPK1,INSR,DAB2IP,BMPR2,PIK3C2A,GATA2,NTN1,CDH5,STK39,PLAA,SEMA6D,SLC8A1,SEMA7A,IGF1,HDAC4,MAPRE2,NIPBL,TGFB…
GO:BP	spinal cord development	GO:0021510	0.00164394	2.78411	111	1081	22	18092	PHGDH,ISL1,RELN,HOXB8,FOXB1,WNT3A,LHX1,DLL4,FOXN4,NF1,SOX11,TAL1,GATA2,GDF11,SCYL3,PTBP2,SUZ12,SHH,MDGA1,PAX6,DCC,CACNA1A
GO:BP	localization	GO:0051179	0.00164709	2.78328	6935	1081	491	18092	PRKX,PRKD1,PLK2,STAB2,CASC3,TMSB10,YWHAB,TMEM167A,APEX1,SEC22A,VEGFC,SFXN2,SNX12,TBC1D9B,KCNJ6,RND3,ONECUT2,GRIN2D,PHB,RAB20,LAPTM4B,SEC61A1,NEK2,SNAP25,MOSPD3,CASP8,NXT2,GLTP,AKIRIN1,EFR3A,G6PC3,BLOC1S5,PPP1CC,VANGL2,ISL1,KCNK10,XCR1,CABP1,SEC24A,TFEB,RAP1B,F3,SLC35F3,ARRDC4,SP1,SLC6A1,WNK1,NGFR,MVB12B,PKIA,ZFP36L1,COMMD3-BMI1,OSBPL10,JAG1,RELN,TRIM23,LIN7C,UBR5,ABHD17B,HOXA5,FAM155A,CA7,GREM1,A…
GO:BP	outflow tract morphogenesis	GO:0003151	0.00167507	2.77597	78	1081	18	18092	ISL1,GATA6,JAG1,NRP2,HAND2,CITED2,CRKL,DVL2,EYA1,SOX11,BMPR2,RARA,SIX1,PLXND1,TGFBR3,NIPBL,ROBO1,TGFBR2
GO:BP	positive regulation of cellular component movement	GO:0051272	0.00169902	2.7698	613	1081	68	18092	PRKD1,PLK2,VEGFC,ONECUT2,AKIRIN1,F3,SP1,WNK1,RELN,ATP8A1,NRP2,GCNT2,MAPK14,SMURF2,KITLG,ELP6,CAPN7,CSF1,NUS1,CRKL,RRAS,AGO2,GAB1,RET,TGFBR1,SPRY2,HBEGF,HGF,SASH1,INSM1,ADAM10,FOXO4,RAPGEF2,MET,MAPK8IP3,NFE2L2,PDPN,SYDE1,PDPK1,PDGFRA,ITGA5,RPS6KB1,RREB1,RUFY3,PIK3R1,ITGA2,SIRT1,SEMA6A,SNAI1,MAPK1,INSR,DAB2IP,BMPR2,PIK3C2A,GATA2,NTN1,CDH5,STK39,PLAA,KIF3A,SEMA6D,SLC8A1,SEMA7A,IGF1,HDAC4,MAPRE2,NIPB…
GO:BP	positive regulation of locomotion	GO:0040017	0.00191284	2.71832	615	1081	68	18092	PRKD1,PLK2,VEGFC,ONECUT2,AKIRIN1,F3,SP1,WNK1,RELN,ATP8A1,NRP2,GCNT2,MAPK14,SMURF2,KITLG,ELP6,CAPN7,CSF1,NUS1,CRKL,RRAS,AGO2,GAB1,RET,TGFBR1,SPRY2,HBEGF,HGF,SASH1,INSM1,ADAM10,FOXO4,RAPGEF2,MET,MAPK8IP3,NFE2L2,PDPN,SYDE1,PDPK1,PDGFRA,ITGA5,RPS6KB1,RREB1,RUFY3,PIK3R1,ITGA2,SIRT1,SEMA6A,SNAI1,MAPK1,INSR,DAB2IP,BMPR2,PIK3C2A,GATA2,NTN1,CDH5,STK39,PLAA,SLIT2,SEMA6D,SLC8A1,SEMA7A,IGF1,HDAC4,MAPRE2,NIPB…
GO:BP	regionalization	GO:0003002	0.00194907	2.71017	356	1081	46	18092	POGLUT1,VANGL2,ISL1,BMI1,BTG2,RELN,HOXA5,GREM1,NRP2,NR2F2,HOXA9,MDFI,EN1,CITED2,CRKL,OTX2,TGFBR1,DVL2,HOXB8,RPGRIP1L,FOXB1,WNT3A,LHX1,DLL4,FOXN4,HOXA10,HOXC6,SNAI1,BHLHE41,BMPR2,LMX1B,NRARP,GDF11,ACVR2A,PSEN1,PGAP1,KIF3A,SIX1,LRP6,SFRP1,SHH,CDON,SMAD2,POFUT1,ROBO1,PAX6
GO:BP	movement of cell or subcellular component	GO:0006928	0.00205352	2.6875	2337	1081	194	18092	PRKX,PRKD1,PLK2,TMSB10,APEX1,VEGFC,RND3,ONECUT2,AKIRIN1,BLOC1S5,VANGL2,ISL1,XCR1,F3,SP1,RPS6KA5,WNK1,NGFR,TMEFF1,JAG1,RELN,HOXA5,GREM1,ATP8A1,NRP2,SH3RF1,HAND2,GCNT2,TNR,FBXW7,KCND3,MAPK14,SMURF2,KITLG,NR2F2,STK24,PPARG,ELMO1,ELP6,CAPN7,CORO1C,TNPO1,CSF1,NUS1,CITED2,CRKL,EGR3,DCX,KLF4,SRGAP2,FLRT3,OTX2,RRAS,ARL8B,ABL2,AGO2,SMPD3,GAB1,RET,TGFBR1,PLXNC1,SPRY2,MYOCD,NAV3,HBEGF,PCM1,PXN,CCDC88C,HGF,N…
GO:BP	synapse organization	GO:0050808	0.00210776	2.67618	437	1081	53	18092	SLC6A1,RELN,ABHD17B,NRP2,TNR,MAPK14,UNC13C,SHISA6,DLGAP3,CRKL,FLRT3,PPFIA2,COLQ,ERC2,WNT3A,SYNDIG1,ADAM10,NEDD4,TSC1,MPP2,NFIA,RAB39B,GRM5,LZTS3,INSR,ADD2,DAB2IP,CLSTN2,AGRN,SLC7A11,PTPRT,GRIN2B,EFNB2,NTN1,MYH10,NFASC,SLIT1,NRXN1,PSEN1,SRCIN1,EPHB2,DLG2,DRP2,OPA1,SIX1,TANC2,PPP1R9A,PLXND1,CNTN2,SLITRK3,MDGA1,CACNG2,CACNA1A
GO:BP	positive regulation of cell communication	GO:0010647	0.00216223	2.6651	1808	1081	157	18092	PAIP2,PRKD1,PLK2,POGLUT1,GRIN2D,PHB,SNAP25,CASP8,UBE2N,VANGL2,ISL1,RGL2,RAP1B,F3,WNK1,NGFR,JAG1,RELN,UBR5,HIC1,CA7,GREM1,SH3RF1,HAND2,GCNT2,TNR,FBXW7,ZNF385A,MAPK14,SMURF2,KITLG,SYT1,IRS1,ADORA2B,LIN28A,NDST1,GPR61,ROR1,MTDH,CSF1,CITED2,CRKL,MME,ING5,DUSP5,GAB1,RET,TGFBR1,MAP2K7,SPRY2,MYOCD,BMP2K,HBEGF,DVL2,HGF,GRB2,KSR1,WNT3A,SHOC2,UBE2V1,SASH1,NETO1,RSPO3,DLL4,RAPGEF2,MET,DEPDC1B,MAPK8IP3,NEDD4…
GO:BP	cellular response to organic substance	GO:0071310	0.00237495	2.62435	2812	1081	226	18092	PRKD1,PDIA5,VWC2L,APEX1,VEGFC,LBH,ONECUT2,CDIP1,PHB,RAB20,CASP8,UBE2N,NREP,ISL1,GATA6,XCR1,RAP1B,F3,SP1,RPS6KA5,WNK1,NGFR,ZFP36L1,UBR5,SGMS1,GREM1,PAX9,UBE2W,NRP2,GPAM,GCNT2,SOCS5,CTDSP2,MAPK14,SMURF2,TROVE2,LRAT,LDLR,IRS1,PPARG,UBE2D1,SMAD9,GALNT3,LIN28A,NDST1,PDE3A,MTDH,STAT1,RBPMS2,CSF1,NUS1,CACYBP,CBFB,UBR1,CITED2,CRKL,EGR3,MME,PTPN5,KLF4,ZEB1,UGCG,DNAJC3,FLRT3,RUNX1,OTX2,ABL2,SMPD3,GAB1,RET,…
GO:BP	neuron migration	GO:0001764	0.0024608	2.60892	169	1081	28	18092	RELN,NRP2,SH3RF1,NR2F2,CRKL,DCX,SRGAP2,PCM1,NEUROD4,LHX1,RAPGEF2,MAPK8IP3,ARX,SATB2,SEMA6A,DAB2IP,GATA2,FZD3,NTN1,MYH10,PLAA,COL3A1,PSEN1,CNTN2,MDGA1,NIPBL,PAX6,DCC
GO:BP	locomotion	GO:0040011	0.00252877	2.59709	2055	1081	174	18092	PRKX,PRKD1,PLK2,TMSB10,APEX1,VEGFC,RND3,ONECUT2,AKIRIN1,VANGL2,ISL1,XCR1,F3,SP1,RPS6KA5,WNK1,NGFR,TMEFF1,JAG1,RELN,HOXA5,GREM1,ATP8A1,NRP2,SH3RF1,HAND2,GCNT2,TNR,FBXW7,MAPK14,SMURF2,KITLG,NR2F2,STK24,PPARG,ELMO1,ELP6,CAPN7,CORO1C,CSF1,NUS1,CITED2,CRKL,EGR3,DCX,KLF4,SRGAP2,FLRT3,OTX2,RRAS,ABL2,AGO2,SMPD3,GAB1,RET,TGFBR1,PLXNC1,SPRY2,MYOCD,NAV3,HBEGF,PCM1,PXN,HGF,NEUROD4,GRB2,FOXB1,WNT3A,ENAH,SASH1…
GO:BP	pericardium development	GO:0060039	0.00254639	2.59407	20	1081	9	18092	HAND2,FLRT3,RPGRIP1L,DLL4,CCM2,HEG1,SOS1,LRP6,SMAD2
GO:BP	regulation of response to stimulus	GO:0048583	0.00296097	2.52857	4324	1081	325	18092	PRKD1,DUSP18,PLK2,YWHAB,VWC2L,BAG2,VEGFC,POGLUT1,LBH,ONECUT2,SPG21,PHB,YPEL3,CASP8,UBE2N,AKIRIN1,PPP4C,NREP,VANGL2,ISL1,FNDC4,RGS17,RGL2,RAP1B,F3,RCAN2,RPS6KA5,WNK1,NGFR,SOX7,MVB12B,SOCS6,JAG1,RELN,UBR5,SGMS1,HIC1,GREM1,SH3RF1,HAND2,GPAM,GCNT2,TNR,FBXW7,APLNR,MDM4,SOCS5,ZNF385A,MAPK14,SMURF2,KITLG,LDLR,IRS1,STK24,PPARG,FBLN5,THOC1,ELMO1,ADORA2B,LIN28A,NDST1,PDE3A,GPR61,ROR1,TMEM25,MTDH,MDFI,KCNK2…
GO:BP	regulation of protein serine/threonine kinase activity	GO:0071900	0.00297769	2.52612	513	1081	59	18092	DUSP18,UBE2N,VANGL2,PKIA,MAPK14,KITLG,NR2F2,PKIB,ADORA2B,DAZAP2,CRKL,DUSP5,RET,MAP2K7,SPRY2,MYOCD,DVL2,CCNG1,HGF,CCNT2,KSR1,UBE2V1,SASH1,RAPGEF2,MAPK8IP3,MAPKAPK3,MAP4K5,SORL1,MAP3K4,CCNY,TNIK,CCNJ,NF1,GHR,IPO7,CCNK,NRK,SIRT1,MAPK1,INSR,MAPK10,DAB2IP,TAOK1,HEG1,STK39,NRXN1,PSEN1,EPHB2,HIPK3,LRP6,SLC8A1,SFRP1,PLCE1,SPRY3,IGF1,HTT,ROBO1,CDC6,MAP3K2
GO:BP	pancreas development	GO:0031016	0.00303494	2.51785	81	1081	18	18092	ONECUT2,ISL1,GATA6,INSM1,MET,PDPK1,NKX3-2,INSR,BAK1,NR5A2,RFX3,GSK3B,GDF11,MEIS2,SHH,ILDR2,SMAD2,PAX6
GO:BP	mesenchyme development	GO:0060485	0.00304148	2.51692	295	1081	40	18092	POGLUT1,ISL1,ZFP36L1,JAG1,HOXA5,GREM1,NRP2,HAND2,GCNT2,MDM4,KITLG,FAM172A,CORO1C,STAT1,ACTA2,CITED2,RET,TGFBR1,SPRY2,HGF,WNT3A,KBTBD8,PDPN,SOX11,SEMA6A,SNAI1,MAPK1,DAB2IP,BMPR2,GSK3B,SEMA6D,SIX1,LRP6,SFRP1,SEMA7A,TGFBR3,SHH,SMAD2,ROBO1,TGFBR2
GO:BP	respiratory system development	GO:0060541	0.00318304	2.49716	211	1081	32	18092	VANGL2,GATA6,HOXA5,FBXW7,MME,SMPD3,SPRY2,MYOCD,RPGRIP1L,MAPK8IP3,PDPN,PDGFRA,FOXP2,KCNAB1,ABCA12,SOX11,CREB1,MAPK1,BMPR2,SLC7A11,HEG1,NFIB,THRB,MAN2A1,STK40,RARA,LOX,SIX1,LRP6,SHH,SMAD2,TGFBR2
GO:BP	positive regulation of phosphorylation	GO:0042327	0.00336984	2.47239	944	1081	93	18092	PRKD1,VEGFC,PHB,MOB1B,UBE2N,SH2D3C,VANGL2,ISL1,RPS6KA5,WNK1,RELN,GREM1,FBXW7,APLNR,MAPK14,KITLG,IRS1,MMD,ADORA2B,ROR1,CSF1,DAZAP2,CRKL,DUSP5,RET,TGFBR1,WNK3,MAP2K7,SPRY2,HBEGF,DVL2,HGF,CCNT2,KSR1,WNT3A,UBE2V1,SASH1,RAPGEF2,MET,VAV3,MAPK8IP3,ADCY2,PDPK1,PDGFRA,ITGA5,MAPKAPK3,MAP4K5,GDF6,MAP3K4,CCNY,TNIK,GHR,CCNK,NRK,SIRT1,PELI2,MAPK1,LMTK2,FXR2,GRM5,INSR,MAPK10,DAB2IP,BMPR2,TAL1,LEP,TAOK1,AXIN1,GD…
GO:BP	epithelium development	GO:0060429	0.00343012	2.46469	1361	1081	124	18092	PRKX,VEGFC,POGLUT1,LBH,ONECUT2,VANGL1,PHGDH,VANGL2,GATA6,RAP1B,NGFR,ZFP36L1,JAG1,LIN7C,HOXA5,GREM1,HAND2,SMURF2,PPARG,FOXQ1,ROR1,SALL4,STAT1,CSF1,ARHGAP12,CBFB,EN1,ACTA2,CITED2,TMEM132E,KLF4,ZEB1,UGCG,FLRT3,RUNX1,E2F7,RET,SPRY2,HBEGF,CCDC88C,DVL2,ID3,HGF,RPGRIP1L,GRB2,FOXB1,WNT3A,BRSK1,CNN3,RSPO3,INSM1,LHX1,DLL4,GREB1L,SMAD5,RAPGEF2,CECR2,MET,FOXN4,PDPN,CCM2,PDPK1,TSC1,ARX,FOXP2,ITGA5,RREB1,TXNIP…
GO:BP	heterocycle metabolic process	GO:0046483	0.00351443	2.45415	5924	1081	426	18092	NOVA1,PRKD1,CASC3,YWHAB,AK2,APEX1,PITHD1,BAZ2B,LBH,ZBTB37,ONECUT2,TCEANC2,H3F3B,PHB,GMPS,ORC5,NEK2,MIER2,GTF2A2,UBE2N,PHF6,PPP4C,POGZ,PLAGL1,RYBP,MDN1,ISL1,GATA6,THAP11,TFEB,SP1,BMI1,PDE7B,NEUROD6,PNRC2,RPS6KA5,SREK1,NGFR,BTG2,SOX7,SRPK2,NRBF2,PKIA,ZFP36L1,SS18,AFF4,HOXA13,JAG1,RELN,PDHX,AK4,UBR5,HOXA5,HIC1,ZNF488,GREM1,PAX9,UBE2W,HAND2,GPAM,MDM4,RNGTT,MAPK14,SMURF2,SP2,CLP1,NR2F2,TROVE2,HOXA9,ZN…
GO:BP	stem cell differentiation	GO:0048863	0.00377217	2.42341	265	1081	37	18092	LBH,ISL1,GATA6,JAG1,GREM1,NRP2,HAND2,KITLG,FAM172A,LIN28A,CORO1C,CBFB,CITED2,RUNX1,RET,MYOCD,WNT3A,MSI2,KDM3A,FOXO4,KBTBD8,NFE2L2,PDGFRA,LMBR1L,PRICKLE1,SOX11,SEMA6A,MAPK1,TAL1,GATA2,ZFP36L2,KMT2A,SEMA6D,LRP6,SFRP1,SEMA7A,SHH
GO:BP	negative regulation of developmental process	GO:0051093	0.00391127	2.40768	1000	1081	97	18092	PLK2,VEGFC,LBH,AKIRIN1,ISL1,NGFR,ZFP36L1,JAG1,HOXA5,GREM1,HAND2,TNR,FBXW7,SOCS5,LDLR,HOXA9,PPARG,FBLN5,THOC1,LIN28A,CORO1C,KCNK2,STAT1,RBPMS2,HMGB3,CBFB,CITED2,TMEM64,KLF4,ZEB1,RUNX1,TGFBR1,SPRY2,MYOCD,PCM1,HOXB8,ID3,DDX6,WNT3A,FOXO4,RAPGEF2,NFE2L2,PDE3B,ABCA1,SORL1,RUFY3,PIK3R1,PRICKLE1,HLX,NF1,TCF4,SIRT1,SOX11,SEMA6A,GORASP1,NKX3-2,SNAI1,MAPK1,BHLHE41,DTX1,DAB2IP,TAL1,RORB,GSK3B,LEP,GATA2,NRARP…
GO:BP	eye development	GO:0001654	0.00412988	2.38406	400	1081	49	18092	MEGF11,NHS,JAG1,CITED2,DCX,KLF4,ZEB1,RET,TGFBR1,SPRY2,NEUROD4,RPGRIP1L,GPD2,TUB,LHX1,DLL4,FOXN4,TGIF2,PDGFRA,LPCAT1,FOXP2,NF1,PDS5B,SOX11,BAK1,BMPR2,RORB,SLC7A11,ATP2B1,SLC25A25,GDF11,SIPA1L3,MYH10,THRB,MAN2A1,RARA,SOS1,PSEN1,MED1,MEIS2,EPHB2,OPA1,LRP6,SHH,RXRA,CDON,NIPBL,PAX6,TGFBR2
GO:BP	cellular response to hormone stimulus	GO:0032870	0.0043087	2.36565	654	1081	70	18092	APEX1,LBH,PHB,ISL1,GATA6,RAP1B,SP1,ZFP36L1,UBR5,GPAM,IRS1,PPARG,STAT1,CBFB,UGCG,RUNX1,GAB1,PXN,GRB2,KDM3A,FOXO4,NFE2L2,NEDD4,ADCY2,PDPK1,TSC1,RPS6KB1,PDE3B,SORL1,FOSB,PIK3R1,GHR,SIRT1,CREBRF,CREB1,INSR,TBC1D4,RAB15,WDTC1,NR5A2,GSK3B,PIK3C2A,LEP,AXIN1,ATP2B1,ZFP36L2,THRB,SLIT2,ADCY6,RARA,SOS1,MED1,ADCY3,PRCP,NCOA1,OPA1,NR1D2,SFRP1,MBD5,TRERF1,RXRA,PPARGC1A,HDAC4,IRS4,ARID1B,CNOT1,PIK3CA,TRIP4,CDC6…
GO:BP	transmembrane receptor protein tyrosine kinase signaling pathway	GO:0007169	0.00435724	2.36079	768	1081	79	18092	PRKD1,VEGFC,F3,RPS6KA5,NGFR,MVB12B,SS18,GREM1,NRP2,FBXW7,SOCS5,MAPK14,IRS1,ELMO1,GALNT3,NDST1,ROR1,CSF1,NUS1,CRKL,FLRT3,OTX2,SMPD3,GAB1,RET,SPRY2,MYOCD,HBEGF,PXN,HGF,GRB2,SHOC2,EFNA2,FOXO4,RAPGEF2,MET,VAV3,NEDD4,PDPK1,TSC1,PDGFRA,ITGA5,RPS6KB1,MAPKAPK3,SORL1,TXNIP,CSRNP1,PIK3R1,GHR,TCF4,SIRT1,SEMA6A,MAPK1,HNRNPF,LMTK2,INSR,TIAL1,DAB2IP,GSK3B,PTPRT,PIK3C2A,LEP,HIP1,GRIN2B,EFNB2,NRXN1,SOS1,PSEN1,EP…
GO:BP	positive regulation of protein metabolic process	GO:0051247	0.0047584	2.32254	1578	1081	139	18092	PRKD1,PLK2,DCUN1D4,BAG2,VEGFC,PHB,CASP8,UBE2N,SH2D3C,VANGL2,ISL1,F3,ARRDC4,SP1,BMI1,RPS6KA5,WNK1,NGFR,SOX7,RELN,RNF144A,GREM1,FBXW7,APLNR,SOCS5,MAPK14,SMURF2,KITLG,LDLR,PPARG,UBE2D1,MMD,ADORA2B,LIN28A,CSF1,DAZAP2,CRKL,KLF4,DNAJC3,AGO2,DUSP5,RET,TGFBR1,WNK3,MAP2K7,SPRY2,HBEGF,KAT7,DVL2,HGF,CCNT2,KSR1,WNT3A,UBE2V1,HSPD1,SASH1,DCUN1D1,BCL3,RAPGEF2,MAPK8IP3,NFE2L2,NEDD4,ADCY2,PDPK1,LPCAT1,ITGA5,RPS6K…
GO:BP	regulation of synaptic plasticity	GO:0048167	0.00505517	2.29626	195	1081	30	18092	PAIP2,PLK2,GRIN2D,SNAP25,RELN,TNR,UNC13C,SHISA6,GRIA1,MME,BRSK1,NETO1,RAPGEF2,FGF14,CPEB3,MPP2,NF1,CREB1,MAPK1,GRM5,GSK3B,CRTC1,GRIN2B,DGKI,RARA,RIMS3,PSEN1,EPHB2,PPP1R9A,CNTN2
GO:BP	heart morphogenesis	GO:0003007	0.00530853	2.27503	258	1081	36	18092	VANGL2,ISL1,GATA6,JAG1,NRP2,HAND2,MDM4,CITED2,CRKL,TGFBR1,DVL2,WNT3A,DLL4,FOXN4,ARID2,EYA1,SOX11,SNAI1,INSR,BMPR2,HEG1,SLIT2,RARA,SOS1,PSEN1,MED1,MICALCL,KIF3A,SIX1,PLXND1,TGFBR3,SHH,RXRA,NIPBL,ROBO1,TGFBR2
GO:BP	cellular aromatic compound metabolic process	GO:0006725	0.00531948	2.27413	5977	1081	428	18092	NOVA1,PRKD1,CASC3,YWHAB,AK2,APEX1,PITHD1,BAZ2B,LBH,ZBTB37,ONECUT2,TCEANC2,H3F3B,PHB,GMPS,ORC5,NEK2,MIER2,GTF2A2,UBE2N,PHF6,PPP4C,POGZ,PLAGL1,RYBP,MDN1,ISL1,GATA6,THAP11,TFEB,SP1,BMI1,PDE7B,NEUROD6,PNRC2,RPS6KA5,SREK1,NGFR,BTG2,SOX7,SRPK2,NRBF2,PKIA,ZFP36L1,SS18,AFF4,HOXA13,JAG1,RELN,PDHX,AK4,UBR5,HOXA5,HIC1,ZNF488,GREM1,PAX9,UBE2W,HAND2,GPAM,MDM4,RNGTT,MAPK14,SMURF2,SP2,CLP1,NR2F2,TROVE2,HOXA9,ZN…
GO:BP	positive regulation of cellular component organization	GO:0051130	0.00544714	2.26383	1182	1081	110	18092	PRKD1,YWHAB,NEK2,CASP8,UBE2N,AKIRIN1,ISL1,RAP1B,RPS6KA5,NGFR,RELN,GREM1,ATP8A1,MAPK14,SYT1,PPARG,PKIB,MIEF1,CORO1C,ROR1,VPS4B,FLRT3,ABL2,ULK1,SMPD3,RET,TGFBR1,PLXNC1,MAP2K7,NAV3,KAT7,PXN,DVL2,PPIF,HGF,GRB2,DDHD1,WNT3A,PPM1E,CNOT6,SYNDIG1,RAPGEF2,MET,LIMK1,NFE2L2,PDPN,TSC1,PLEKHM1,CCT3,CAND1,RREB1,ABCA1,TRIM67,MAP3K4,RUFY3,PIK3R1,SURF4,ITGA2,DOCK11,SIRT1,CNR1,TFDP2,CREB1,MAPK1,INSR,FUT9,BAK1,CEP13…
GO:BP	visual system development	GO:0150063	0.00550458	2.25928	404	1081	49	18092	MEGF11,NHS,JAG1,CITED2,DCX,KLF4,ZEB1,RET,TGFBR1,SPRY2,NEUROD4,RPGRIP1L,GPD2,TUB,LHX1,DLL4,FOXN4,TGIF2,PDGFRA,LPCAT1,FOXP2,NF1,PDS5B,SOX11,BAK1,BMPR2,RORB,SLC7A11,ATP2B1,SLC25A25,GDF11,SIPA1L3,MYH10,THRB,MAN2A1,RARA,SOS1,PSEN1,MED1,MEIS2,EPHB2,OPA1,LRP6,SHH,RXRA,CDON,NIPBL,PAX6,TGFBR2
GO:BP	regulation of cellular response to growth factor stimulus	GO:0090287	0.00589975	2.22917	325	1081	42	18092	VWC2L,VEGFC,ONECUT2,NREP,NGFR,GREM1,SMURF2,PPARG,RBPMS2,CITED2,ZEB1,OTX2,TGFBR1,SPRY2,MYOCD,NEDD4,PDPK1,SKOR1,ITGA5,CTDSPL2,SORL1,TCF4,SIRT1,SOX11,SEMA6A,PEG10,MTMR4,DAB2IP,BMPR2,NEO1,CDH5,ITGA8,SLIT2,NRXN1,PRDM16,LOX,SFRP1,TGFBR3,SPRY3,SMAD2,ROBO1,TGFBR2
GO:BP	aorta development	GO:0035904	0.00618479	2.20867	61	1081	15	18092	NGFR,JAG1,NDST1,HECTD1,DLL4,EYA1,PRICKLE1,LEP,EFNB2,MYH10,COL3A1,LOX,SIX1,PLXND1,ROBO1
GO:BP	chemotaxis	GO:0006935	0.0063085	2.20007	661	1081	70	18092	PRKD1,VEGFC,AKIRIN1,VANGL2,ISL1,XCR1,F3,RPS6KA5,WNK1,NGFR,TMEFF1,RELN,GREM1,NRP2,TNR,MAPK14,CSF1,CRKL,EGR3,FLRT3,OTX2,GAB1,RET,PLXNC1,HBEGF,HGF,GRB2,WNT3A,ENAH,EFNA2,LHX1,ADAM10,SPTBN1,MET,VAV3,MAPK8IP3,PDGFRA,ARX,PIK3R1,ITGA2,SEMA6A,CREB1,MAPK1,BMPR2,NEO1,FZD3,EFNB2,NFIB,NTN1,DPYSL5,MYH10,STK39,NFASC,SLIT2,SLIT1,NRXN1,SOS1,KIF3A,SEMA6D,EPHB2,LOX,SEMA7A,NCAM1,PLXND1,SHH,CNTN2,PIK3CA,ROBO1,PAX6,DCC
GO:BP	cell motility	GO:0048870	0.00648173	2.18831	1856	1081	158	18092	PRKX,PRKD1,PLK2,TMSB10,APEX1,VEGFC,RND3,ONECUT2,AKIRIN1,VANGL2,ISL1,XCR1,F3,SP1,WNK1,JAG1,RELN,HOXA5,GREM1,ATP8A1,NRP2,SH3RF1,HAND2,GCNT2,TNR,FBXW7,MAPK14,SMURF2,KITLG,NR2F2,STK24,PPARG,ELMO1,ELP6,CAPN7,CORO1C,CSF1,NUS1,CITED2,CRKL,EGR3,DCX,KLF4,SRGAP2,FLRT3,RRAS,ABL2,AGO2,SMPD3,GAB1,RET,TGFBR1,PLXNC1,SPRY2,MYOCD,NAV3,HBEGF,PCM1,PXN,HGF,NEUROD4,GRB2,FOXB1,ENAH,SASH1,INSM1,LHX1,ADAM10,FOXO4,DLL4,R…
GO:BP	localization of cell	GO:0051674	0.00648173	2.18831	1856	1081	158	18092	PRKX,PRKD1,PLK2,TMSB10,APEX1,VEGFC,RND3,ONECUT2,AKIRIN1,VANGL2,ISL1,XCR1,F3,SP1,WNK1,JAG1,RELN,HOXA5,GREM1,ATP8A1,NRP2,SH3RF1,HAND2,GCNT2,TNR,FBXW7,MAPK14,SMURF2,KITLG,NR2F2,STK24,PPARG,ELMO1,ELP6,CAPN7,CORO1C,CSF1,NUS1,CITED2,CRKL,EGR3,DCX,KLF4,SRGAP2,FLRT3,RRAS,ABL2,AGO2,SMPD3,GAB1,RET,TGFBR1,PLXNC1,SPRY2,MYOCD,NAV3,HBEGF,PCM1,PXN,HGF,NEUROD4,GRB2,FOXB1,ENAH,SASH1,INSM1,LHX1,ADAM10,FOXO4,DLL4,R…
GO:BP	positive regulation of cellular protein metabolic process	GO:0032270	0.00668766	2.17473	1490	1081	132	18092	PRKD1,PLK2,DCUN1D4,BAG2,VEGFC,PHB,CASP8,UBE2N,SH2D3C,VANGL2,ISL1,F3,ARRDC4,BMI1,RPS6KA5,WNK1,NGFR,SOX7,RELN,RNF144A,GREM1,FBXW7,APLNR,SOCS5,MAPK14,KITLG,LDLR,PPARG,UBE2D1,MMD,ADORA2B,LIN28A,CSF1,DAZAP2,CRKL,KLF4,DNAJC3,AGO2,DUSP5,RET,TGFBR1,WNK3,MAP2K7,SPRY2,HBEGF,KAT7,DVL2,HGF,CCNT2,KSR1,WNT3A,UBE2V1,HSPD1,SASH1,DCUN1D1,BCL3,RAPGEF2,MAPK8IP3,NFE2L2,ADCY2,PDPK1,ITGA5,RPS6KB1,MAPKAPK3,MAP4K5,TRIM6…
GO:BP	positive regulation of multicellular organismal process	GO:0051240	0.00715793	2.14521	1478	1081	131	18092	PRKD1,VEGFC,LBH,CASP8,PPP1CC,ISL1,GATA6,F3,SP1,NGFR,ZFP36L1,JAG1,RELN,ZNF488,GREM1,HAND2,GPAM,GCNT2,TNR,APLNR,SOCS5,MAPK14,SMURF2,KITLG,PPARG,ADORA2B,MTDH,STAT1,CSF1,CBFB,DDAH1,CITED2,LRRFIP1,EGR3,ELOVL6,TMEM64,MME,KLF4,FLRT3,RUNX1,OTX2,RRAS,AGO2,GAB1,RET,TGFBR1,PLXNC1,MYOCD,HGF,WNT3A,HSPD1,SASH1,BCL3,PTGER3,SYNDIG1,LHX1,KDM3A,SPTBN1,LIMK1,NFE2L2,PDPN,SYDE1,PDPK1,VASH2,ARX,ITGA5,RPS6KB1,RREB1,ABC…
GO:BP	response to organic substance	GO:0010033	0.00757792	2.12045	3459	1081	266	18092	PRKD1,PDIA5,VWC2L,APEX1,VEGFC,LBH,ONECUT2,CDIP1,PHB,RAB20,SEC61A1,CASP8,UBE2N,NREP,ISL1,FNDC4,RGS17,GATA6,XCR1,RAP1B,F3,SP1,SLC6A1,RPS6KA5,WNK1,NGFR,BTG2,ZFP36L1,JAG1,UBR5,SGMS1,GREM1,PAX9,UBE2W,NRP2,GPAM,GCNT2,SOCS5,CTDSP2,MAPK14,SMURF2,NR2F2,TROVE2,LRAT,LDLR,IRS1,PPARG,UBE2D1,SMAD9,GALNT3,LIN28A,NDST1,PDE3A,MTDH,SRSF9,STAT1,RBPMS2,CSF1,NUS1,CACYBP,CBFB,EN1,NDUFS4,UBR1,VPS4B,CITED2,CRKL,EGR3,MME…
GO:BP	intracellular receptor signaling pathway	GO:0030522	0.00778757	2.1086	284	1081	38	18092	LBH,PHB,CASP8,UBE2N,ISL1,UBR5,GPAM,NR2F2,PPARG,CBFB,CITED2,CRKL,RUNX1,NR2F6,UBE2V1,KDM3A,NEDD4,SIRT1,NR5A2,RORB,HNF4G,LEP,AXIN1,RORA,THRB,RARA,DCBLD2,MED1,MN1,PDK3,PRCP,NCOA1,NR1D2,SFRP1,TRERF1,RXRA,CNOT1,TRIP4
GO:BP	taxis	GO:0042330	0.00781308	2.10718	665	1081	70	18092	PRKD1,VEGFC,AKIRIN1,VANGL2,ISL1,XCR1,F3,RPS6KA5,WNK1,NGFR,TMEFF1,RELN,GREM1,NRP2,TNR,MAPK14,CSF1,CRKL,EGR3,FLRT3,OTX2,GAB1,RET,PLXNC1,HBEGF,HGF,GRB2,WNT3A,ENAH,EFNA2,LHX1,ADAM10,SPTBN1,MET,VAV3,MAPK8IP3,PDGFRA,ARX,PIK3R1,ITGA2,SEMA6A,CREB1,MAPK1,BMPR2,NEO1,FZD3,EFNB2,NFIB,NTN1,DPYSL5,MYH10,STK39,NFASC,SLIT2,SLIT1,NRXN1,SOS1,KIF3A,SEMA6D,EPHB2,LOX,SEMA7A,NCAM1,PLXND1,SHH,CNTN2,PIK3CA,ROBO1,PAX6,DCC
GO:BP	cerebral cortex development	GO:0021987	0.00868341	2.06131	122	1081	22	18092	RELN,CRKL,DCX,SRGAP2,GNG12,TSC1,ARX,FOXP2,NF1,DAB2IP,GSK3B,CCDC85C,SLIT2,COL3A1,PSEN1,TACC1,NCOA1,LRP6,CDON,POU3F3,ROBO1,PAX6
GO:BP	gland development	GO:0048732	0.00877734	2.05664	458	1081	53	18092	LBH,ONECUT2,ISL1,GATA6,AK4,HOXA5,HAND2,FBXW7,HOXA9,CSF1,CITED2,CRKL,E2F7,TGFBR1,HGF,IGSF3,RPGRIP1L,FOXB1,WNT3A,INSM1,MET,PDGFRA,RREB1,HLX,NF1,SRSF1,PLAG1,ITGA2,CREB1,MAPK1,FEM1B,INSR,EDAR,GATA2,NFIB,NTN1,MAN2A1,RARA,PSEN1,MED1,NCOA1,SIX1,LRP6,SFRP1,PLXND1,TGFBR3,SHH,RXRA,SMAD2,PIK3CA,ROBO1,PAX6,TGFBR2
GO:BP	positive regulation of phosphorus metabolic process	GO:0010562	0.00886744	2.0522	1019	1081	97	18092	PRKD1,VEGFC,PHB,MOB1B,UBE2N,SH2D3C,VANGL2,ISL1,RPS6KA5,WNK1,RELN,GREM1,FBXW7,APLNR,MAPK14,KITLG,IRS1,MMD,ADORA2B,ROR1,CSF1,DAZAP2,CRKL,DUSP5,RET,TGFBR1,WNK3,MAP2K7,SPRY2,HBEGF,DVL2,HGF,CCNT2,KSR1,WNT3A,UBE2V1,SASH1,RAPGEF2,MET,VAV3,MAPK8IP3,ADCY2,PDPK1,PDGFRA,ITGA5,MAPKAPK3,MAP4K5,GDF6,MAP3K4,CCNY,TNIK,GHR,CCNK,NRK,ITGA2,SIRT1,PELI2,MAPK1,LMTK2,FXR2,GRM5,INSR,MAPK10,DAB2IP,BMPR2,TAL1,LEP,TAOK1,AX…
GO:BP	positive regulation of phosphate metabolic process	GO:0045937	0.00886744	2.0522	1019	1081	97	18092	PRKD1,VEGFC,PHB,MOB1B,UBE2N,SH2D3C,VANGL2,ISL1,RPS6KA5,WNK1,RELN,GREM1,FBXW7,APLNR,MAPK14,KITLG,IRS1,MMD,ADORA2B,ROR1,CSF1,DAZAP2,CRKL,DUSP5,RET,TGFBR1,WNK3,MAP2K7,SPRY2,HBEGF,DVL2,HGF,CCNT2,KSR1,WNT3A,UBE2V1,SASH1,RAPGEF2,MET,VAV3,MAPK8IP3,ADCY2,PDPK1,PDGFRA,ITGA5,MAPKAPK3,MAP4K5,GDF6,MAP3K4,CCNY,TNIK,GHR,CCNK,NRK,ITGA2,SIRT1,PELI2,MAPK1,LMTK2,FXR2,GRM5,INSR,MAPK10,DAB2IP,BMPR2,TAL1,LEP,TAOK1,AX…
GO:BP	response to transforming growth factor beta	GO:0071559	0.0108827	1.96326	266	1081	36	18092	ONECUT2,NREP,FNDC4,ZFP36L1,GCNT2,SMURF2,SMAD9,PDE3A,CITED2,CRKL,ZEB1,TGFBR1,SPRY2,MYOCD,PXN,SMAD5,PDPK1,SIRT1,SOX11,CREB1,PEG10,MTMR4,BMPR2,ZFP36L2,CDH5,ITGA8,FURIN,COL3A1,PRDM16,LOX,ZFHX3,SFRP1,TGFBR3,SMAD2,PPARGC1A,TGFBR2
GO:BP	positive regulation of protein phosphorylation	GO:0001934	0.0126338	1.89846	855	1081	84	18092	PRKD1,VEGFC,PHB,UBE2N,SH2D3C,VANGL2,ISL1,RPS6KA5,WNK1,RELN,GREM1,FBXW7,APLNR,MAPK14,KITLG,MMD,ADORA2B,CSF1,DAZAP2,CRKL,DUSP5,RET,TGFBR1,WNK3,MAP2K7,SPRY2,HBEGF,DVL2,HGF,CCNT2,KSR1,WNT3A,UBE2V1,SASH1,RAPGEF2,MAPK8IP3,ADCY2,PDPK1,ITGA5,MAPKAPK3,MAP4K5,GDF6,MAP3K4,CCNY,TNIK,GHR,CCNK,NRK,SIRT1,PELI2,MAPK1,FXR2,GRM5,INSR,MAPK10,DAB2IP,BMPR2,TAL1,LEP,TAOK1,AXIN1,GDF11,STK39,ACVR2A,ADCY6,NRXN1,SLCO3A1,P…
GO:BP	positive regulation of protein serine/threonine kinase activity	GO:0071902	0.0154335	1.81153	326	1081	41	18092	UBE2N,VANGL2,MAPK14,KITLG,ADORA2B,DAZAP2,CRKL,DUSP5,RET,MAP2K7,SPRY2,DVL2,HGF,CCNT2,KSR1,UBE2V1,SASH1,RAPGEF2,MAPK8IP3,MAPKAPK3,MAP4K5,MAP3K4,CCNY,TNIK,GHR,CCNK,NRK,SIRT1,MAPK1,INSR,MAPK10,DAB2IP,TAOK1,STK39,NRXN1,PSEN1,PLCE1,IGF1,ROBO1,CDC6,MAP3K2
GO:BP	reproductive structure development	GO:0048608	0.0155968	1.80696	455	1081	52	18092	CASP8,RNF38,GATA6,TFEB,ZFP36L1,MAPK14,KITLG,NR2F2,HOXA9,PPARG,MDFI,CITED2,CRKL,MME,TAF4,E2F7,TGFBR1,MYOCD,GRB2,STOX2,RSPO3,LHX1,GREB1L,VASH2,HOXA10,PDGFRA,MAP3K4,PLAG1,NRK,SIRT1,SNAI1,MAPK1,FEM1B,INSR,BAK1,BMPR2,LEP,GATA2,EIF2S2,ACVR2A,SLIT2,ADAM19,RARA,MED1,NCOA1,LRP6,SFRP1,SPATA2,SHH,ARID4B,RXRA,NIPBL
GO:BP	organonitrogen compound metabolic process	GO:1901564	0.0163662	1.78605	6780	1081	474	18092	PAIP2,PRKX,PRKD1,CLPP,DUSP18,PLK2,STAB2,CASC3,UBE2E2,YWHAB,DCUN1D4,AK2,ST6GALNAC3,BAG2,PITHD1,VEGFC,SNX12,POGLUT1,WEE1,H3F3B,PHB,GMPS,LAPTM4B,MOB1B,NEK2,ECE1,GALNT7,MIER2,MINPP1,CASP8,PHGDH,GLTP,UBE2N,RNF38,PPP1CC,PPP4C,SH2D3C,VANGL2,RNF182,RYBP,ISL1,GATA6,ALDH4A1,F3,ARRDC4,SP1,BMI1,PDE7B,RCAN2,RPS6KA5,WNK1,NGFR,BTG2,SOX7,SRPK2,ABHD12B,MVB12B,FBXO33,SOCS6,PKIA,ZFP36L1,OSBPL10,RELN,PDHX,AK4,TRIM23…
GO:BP	import into nucleus	GO:0051170	0.0173559	1.76055	176	1081	27	18092	PRKD1,NXT2,CABP1,PKIA,UBR5,MAPK14,KPNA5,TNPO1,POM121C,RGPD6,TXNIP,PIK3R1,PRICKLE1,NF1,IPO7,E2F3,MAPK1,LEP,KPNB1,FAM53C,KPNA6,PSEN1,KPNA3,MED1,CSE1L,SHH,RGPD4
GO:BP	cellular response to peptide	GO:1901653	0.0174339	1.75861	409	1081	48	18092	APEX1,RAP1B,SP1,NGFR,ZFP36L1,IRS1,PPARG,STAT1,KLF4,SMPD3,GAB1,PXN,GRB2,FOXO4,NFE2L2,ADCY2,PDPK1,TSC1,RPS6KB1,PDE3B,SORL1,PIK3R1,GHR,SIRT1,CREB1,GRM5,INSR,TBC1D4,RAB15,WDTC1,GSK3B,PIK3C2A,LEP,ATP2B1,KLF3,ADCY6,SOS1,PSEN1,ADCY3,OPA1,BACE1,MBD5,IGF1,IRS4,ARID1B,PIK3CA,CDC6,CACNA1A
GO:BP	positive regulation of protein modification process	GO:0031401	0.0185298	1.73213	1091	1081	101	18092	PRKD1,DCUN1D4,VEGFC,PHB,UBE2N,SH2D3C,VANGL2,ISL1,ARRDC4,BMI1,RPS6KA5,WNK1,RELN,GREM1,FBXW7,APLNR,MAPK14,KITLG,UBE2D1,MMD,ADORA2B,CSF1,DAZAP2,CRKL,DUSP5,RET,TGFBR1,WNK3,MAP2K7,SPRY2,HBEGF,KAT7,DVL2,HGF,CCNT2,KSR1,WNT3A,UBE2V1,SASH1,DCUN1D1,RAPGEF2,MAPK8IP3,ADCY2,PDPK1,ITGA5,MAPKAPK3,MAP4K5,GDF6,MAP3K4,CCNY,TNIK,PRICKLE1,GHR,CCNK,NRK,SIRT1,GORASP1,PELI2,MAPK1,RASD2,FXR2,GRM5,INSR,MAPK10,DAB2IP,BMPR…
GO:BP	reproductive system development	GO:0061458	0.0188309	1.72513	458	1081	52	18092	CASP8,RNF38,GATA6,TFEB,ZFP36L1,MAPK14,KITLG,NR2F2,HOXA9,PPARG,MDFI,CITED2,CRKL,MME,TAF4,E2F7,TGFBR1,MYOCD,GRB2,STOX2,RSPO3,LHX1,GREB1L,VASH2,HOXA10,PDGFRA,MAP3K4,PLAG1,NRK,SIRT1,SNAI1,MAPK1,FEM1B,INSR,BAK1,BMPR2,LEP,GATA2,EIF2S2,ACVR2A,SLIT2,ADAM19,RARA,MED1,NCOA1,LRP6,SFRP1,SPATA2,SHH,ARID4B,RXRA,NIPBL
GO:BP	striated muscle tissue development	GO:0014706	0.0196973	1.70559	399	1081	47	18092	AKIRIN1,ISL1,GATA6,BTG2,GREM1,MAPK14,NR2F2,KCNK2,CACYBP,CITED2,NLN,TGFBR1,MYOCD,CCNT2,WNT3A,DLL4,ARID2,TSC1,PDGFRA,FOXP2,RPS6KB1,KCNAB1,EYA1,HLX,NF1,HIVEP3,SOX11,CREB1,MAPK1,SIK1,HEG1,EFNB2,MYH10,RARA,MED1,LOX,SIX1,NR1D2,SLC8A1,TGFBR3,SHH,RXRA,CDON,NEBL,IGF1,HDAC4,TGFBR2
GO:BP	regulation of transmembrane receptor protein serine/threonine kinase signaling pathway	GO:0090092	0.019815	1.70301	262	1081	35	18092	VWC2L,ONECUT2,NREP,GREM1,SMURF2,PPARG,RBPMS2,CITED2,ZEB1,TGFBR1,SPRY2,MYOCD,PDPK1,SKOR1,CTDSPL2,SORL1,GDF6,SIRT1,SOX11,PEG10,MTMR4,BMPR2,NEO1,GDF11,CDH5,ITGA8,ACVR2A,PRDM16,BMP3,LOX,SFRP1,TGFBR3,SHH,SMAD2,TGFBR2
GO:BP	cell surface receptor signaling pathway	GO:0007166	0.019882	1.70154	3242	1081	249	18092	PRKD1,VWC2L,VEGFC,POGLUT1,ONECUT2,CDIP1,SPG21,GRIN2D,PHB,VANGL1,CASP8,UBE2N,NREP,VANGL2,ISL1,XCR1,RAP1B,F3,RPS6KA5,WNK1,NGFR,SOX7,MVB12B,SOCS6,SS18,JAG1,RELN,UBR5,HIC1,GREM1,NRP2,SH3RF1,HAND2,GCNT2,FBXW7,SOCS5,MAPK14,SMURF2,KITLG,TROVE2,IRS1,PPARG,UBE2D1,SMAD9,GRIK3,ELMO1,ADORA2B,GALNT3,NDST1,ROR1,TMEM25,MTDH,MDFI,STAT1,SHISA6,RBPMS2,CSF1,NUS1,GRIA1,CBFB,CITED2,EYA4,CRKL,TMEM64,KLF4,ZEB1,UGCG,FLR…
GO:BP	positive regulation of cell projection organization	GO:0031346	0.0199307	1.70048	364	1081	44	18092	PRKD1,AKIRIN1,NGFR,RELN,CORO1C,ROR1,ABL2,RET,TGFBR1,PLXNC1,NAV3,DVL2,HGF,WNT3A,RAPGEF2,LIMK1,NFE2L2,PLEKHM1,RREB1,TRIM67,RUFY3,PIK3R1,ITGA2,DOCK11,CNR1,FUT9,CEP135,DAB2IP,BMPR2,AGRN,CRTC1,NTN1,SS18L1,SLIT2,CCDC88A,OPA1,PPP1R9A,SEMA7A,PLCE1,PLXND1,HTT,HDAC4,PIK3CA,ROBO1
GO:BP	signal transduction	GO:0007165	0.019941	1.70025	6353	1081	447	18092	PRKX,PRKD1,DUSP18,PDIA5,PLK2,YWHAB,VWC2L,VEGFC,POGLUT1,LBH,RND3,ONECUT2,CDIP1,SPG21,GRIN2D,PHB,MOB1B,VANGL1,CASP8,UBE2N,PPP4C,NREP,SH2D3C,VANGL2,PLAGL1,ISL1,RGS17,KCNK10,DIRAS1,XCR1,RGL2,RAP1B,F3,PDE7B,RCAN2,RPS6KA5,WNK1,NGFR,BTG2,SOX7,SRPK2,MVB12B,SOCS6,ZFP36L1,SS18,JAG1,RELN,UBR5,SGMS1,HIC1,RASGEF1B,GREM1,NRP2,SH3RF1,HAND2,GPAM,GCNT2,FBXW7,APLNR,MDM4,SOCS5,CTDSP2,ZNF385A,MAPK14,SMURF2,GPR135,CL…
GO:BP	neural crest cell differentiation	GO:0014033	0.0209093	1.67966	92	1081	18	18092	ISL1,JAG1,NRP2,HAND2,KITLG,FAM172A,CORO1C,CITED2,RET,KBTBD8,SOX11,SEMA6A,MAPK1,SEMA6D,LRP6,SFRP1,SEMA7A,SHH
GO:BP	learning	GO:0007612	0.02184	1.66075	158	1081	25	18092	SNAP25,SLC6A1,BTG2,RELN,ATP8A1,TNR,EN1,FOXB1,BRSK1,NETO1,FOXP2,NF1,NPTX2,CREB1,GRM5,INSR,SLC7A11,DGKI,NRXN1,PDE1B,MEIS2,EPHB2,ADCY3,CNTN2,HTT
GO:BP	ameboidal-type cell migration	GO:0001667	0.0247237	1.60689	499	1081	55	18092	PRKX,PRKD1,PLK2,VEGFC,ISL1,SP1,GREM1,NRP2,HAND2,FBXW7,SMURF2,KITLG,NR2F2,PPARG,CAPN7,CORO1C,NUS1,EGR3,KLF4,SRGAP2,RRAS,AGO2,RET,TGFBR1,HBEGF,PXN,SASH1,DLL4,MET,NFE2L2,SYDE1,PDPK1,RREB1,NF1,ITGA2,SIRT1,SEMA6A,DAB2IP,BMPR2,PIK3C2A,GATA2,EFNB2,CDH5,SLIT2,ACVR1C,SEMA6D,PRCP,SLC8A1,SEMA7A,PLXND1,SHH,PIK3CA,MAPRE2,ROBO1,TGFBR2
GO:BP	cardiac ventricle development	GO:0003231	0.0253707	1.59567	130	1081	22	18092	VANGL2,ISL1,JAG1,HAND2,MDM4,SALL4,KCNK2,CITED2,TGFBR1,MYOCD,HECTD1,DLL4,GREB1L,SOX11,BMPR2,HEG1,SLIT2,MED1,TGFBR3,RXRA,ROBO1,TGFBR2
GO:BP	negative regulation of small GTPase mediated signal transduction	GO:0051058	0.0260705	1.58385	60	1081	14	18092	ARHGAP12,ABL2,SPRY2,MET,TRIM67,NF1,CD2AP,DAB2IP,HEG1,SLIT2,RASA2,SCAI,EPHB2,SPRY3
GO:BP	morphogenesis of an epithelial sheet	GO:0002011	0.0260705	1.58385	60	1081	14	18092	VANGL2,JAG1,LIN7C,ARHGAP12,FLRT3,HBEGF,DVL2,DLL4,PDPN,ITGA5,RREB1,SOX11,SOS1,LRP6
GO:BP	cellular nitrogen compound metabolic process	GO:0034641	0.0264056	1.5783	6563	1081	459	18092	PAIP2,NOVA1,PRKD1,CASC3,YWHAB,AK2,APEX1,ST6GALNAC3,PITHD1,BAZ2B,LBH,ZBTB37,ONECUT2,TCEANC2,H3F3B,PHB,GMPS,ORC5,NEK2,ECE1,MIER2,GTF2A2,UBE2N,PHF6,PPP4C,POGZ,PLAGL1,RYBP,MDN1,ISL1,GATA6,THAP11,TFEB,SP1,BMI1,PDE7B,NEUROD6,PNRC2,RPS6KA5,SREK1,NGFR,BTG2,SOX7,SRPK2,NRBF2,PKIA,ZFP36L1,SS18,AFF4,HOXA13,JAG1,RELN,PDHX,AK4,UBR5,SGMS1,HOXA5,HIC1,ZNF488,GREM1,PAX9,UBE2W,HAND2,GPAM,MDM4,RNGTT,ZNF385A,MAPK14,U…
GO:BP	anterior/posterior pattern specification	GO:0009952	0.0267332	1.57295	222	1081	31	18092	POGLUT1,VANGL2,BTG2,HOXA5,NR2F2,HOXA9,EN1,CRKL,OTX2,TGFBR1,HOXB8,FOXB1,WNT3A,LHX1,HOXA10,HOXC6,BHLHE41,BMPR2,NRARP,GDF11,ACVR2A,PSEN1,PGAP1,KIF3A,LRP6,SFRP1,SHH,CDON,SMAD2,POFUT1,PAX6
GO:BP	cellular response to chemical stimulus	GO:0070887	0.0268582	1.57092	3438	1081	261	18092	PRKD1,PDIA5,VWC2L,APEX1,VEGFC,LBH,ONECUT2,CDIP1,PHB,RAB20,CASP8,UBE2N,AKIRIN1,NREP,ISL1,GATA6,XCR1,RAP1B,F3,SP1,RPS6KA5,WNK1,NGFR,ZFP36L1,AK4,UBR5,SGMS1,GREM1,PAX9,UBE2W,NRP2,GPAM,GCNT2,FBXW7,MDM4,SOCS5,CTDSP2,MAPK14,SMURF2,TROVE2,LRAT,LDLR,SYT1,IRS1,STK24,PPARG,FBLN5,UBE2D1,SMAD9,GALNT3,LIN28A,NDST1,MIEF1,PDE3A,OSER1,MTDH,KCNK2,STAT1,RBPMS2,CSF1,NUS1,CACYBP,CBFB,DDAH1,UBR1,CITED2,CRKL,EGR3,MME,P…
GO:BP	skeletal system morphogenesis	GO:0048705	0.0273447	1.56313	233	1081	32	18092	HOXA5,GREM1,MAPK14,HOXA9,RAB33B,NDST1,MDFI,CITED2,ZEB1,SMPD3,TGFBR1,HOXB8,LHX1,PDGFRA,CSRNP1,EYA1,SATB2,GHR,SOX11,NKX3-2,BMPR2,COL11A2,RARA,PSEN1,SIX1,COL27A1,LRP6,SFRP1,FOXN3,SMAD2,NIPBL,TGFBR2
GO:BP	regulation of intracellular signal transduction	GO:1902531	0.0305545	1.51493	1864	1081	155	18092	PRKD1,DUSP18,PLK2,LBH,PHB,CASP8,UBE2N,VANGL2,RGL2,RAP1B,F3,RCAN2,RELN,SGMS1,HIC1,GREM1,SH3RF1,HAND2,GCNT2,FBXW7,APLNR,MDM4,ZNF385A,MAPK14,KITLG,IRS1,ADORA2B,LIN28A,NDST1,PDE3A,GPR61,ROR1,MTDH,STAT1,CSF1,ARHGAP12,UBR1,CRKL,KLF4,SRGAP2,TAF4,ARHGEF11,RRAS,ABL2,ING5,DUSP5,GAB1,MCF2L,RET,TGFBR1,MAP2K7,SPRY2,HBEGF,DVL2,PPIF,HGF,GRB2,KSR1,SHOC2,UBE2V1,SASH1,BCL3,RAPGEF2,MET,VAV3,DEPDC1B,MAPK8IP3,NFE2L2,…
GO:BP	placenta development	GO:0001890	0.0306177	1.51403	161	1081	25	18092	CASP8,TFEB,ZFP36L1,MAPK14,NR2F2,PPARG,MDFI,CITED2,MME,E2F7,GRB2,STOX2,RSPO3,VASH2,MAP3K4,NRK,SNAI1,MAPK1,BMPR2,LEP,GATA2,ADAM19,MED1,NCOA1,RXRA
GO:BP	cellular component organization or biogenesis	GO:0071840	0.0309254	1.50968	6767	1081	471	18092	PRKD1,PLK2,TMSB10,YWHAB,APEX1,SNX12,BAZ2B,RND3,WEE1,ONECUT2,H3F3B,PHB,RAB20,LAPTM4B,SEC61A1,NEK2,SNAP25,MIER2,GTF2A2,MOSPD3,CASP8,PHGDH,EML1,GLTP,UBE2N,AKIRIN1,BLOC1S5,NREP,VANGL2,POGZ,RYBP,MDN1,ISL1,SEC24A,TFEB,RAP1B,ARRDC4,BMI1,SLC6A1,PDLIM2,RPS6KA5,NGFR,BTG2,SRPK2,TMEFF1,SS18,RELN,UBR5,ABHD17B,FBLN2,GREM1,ATP8A1,NRP2,TNR,FBXW7,MDM4,MSL1,KCND3,ZNF385A,MAPK14,UGT8,CLCN6,CSRP2,CLP1,TROVE2,CDS1,HA…
GO:BP	stem cell development	GO:0048864	0.0323499	1.49013	86	1081	17	18092	ISL1,JAG1,NRP2,HAND2,KITLG,FAM172A,CORO1C,CITED2,RET,MSI2,KBTBD8,SOX11,SEMA6A,MAPK1,SEMA6D,SEMA7A,SHH
GO:BP	renal system development	GO:0072001	0.0324107	1.48931	313	1081	39	18092	PRKX,SEC61A1,VANGL2,JAG1,GREM1,LIN28A,STAT1,ACTA2,MME,RET,TGFBR1,MYOCD,ID3,RPGRIP1L,LHX1,GREB1L,SMAD5,TSC1,PDGFRA,EYA1,NF1,NFIA,BICC1,SOX11,EFNB2,GDF11,ITGA8,SLIT2,RARA,KIF3A,SIX1,ZBTB14,SFRP1,PLCE1,PLXND1,SHH,SMAD2,POU3F3,NIPBL
GO:BP	connective tissue development	GO:0061448	0.032732	1.48503	268	1081	35	18092	HOXA5,GREM1,HAND2,MAPK14,MATN3,CSF1,ACTA2,SLC39A13,ZEB1,RUNX1,SMPD3,TGFBR1,SMAD5,SORL1,GDF6,SATB2,GHR,SIRT1,NKX3-2,SNAI1,BMPR2,LEP,SLC25A25,MBOAT2,NFIB,COL11A2,RARA,BMP3,LOX,SPTLC2,COL27A1,LRP6,PPARGC1A,PIK3CA,TGFBR2
GO:BP	positive regulation of nuclear-transcribed mRNA catabolic process, deadenylation-dependent decay	GO:1900153	0.0330107	1.48135	15	1081	7	18092	ZFP36L1,AGO2,CNOT7,CPEB3,ZFP36L2,TNRC6B,CNOT1
GO:BP	roof of mouth development	GO:0060021	0.0333803	1.47651	95	1081	18	18092	HAND2,TGFBR1,WNT3A,PDGFRA,CSRNP1,SATB2,SOX11,SNAI1,GDF11,COL11A2,SOS1,PRDM16,EPHB2,LRP6,TGFBR3,SHH,SMAD2,TGFBR2
GO:BP	lung alveolus development	GO:0048286	0.0335293	1.47458	46	1081	12	18092	GATA6,HOXA5,SMPD3,MYOCD,MAPK8IP3,FOXP2,ABCA12,CREB1,BMPR2,SLC7A11,MAN2A1,STK40
GO:BP	embryonic organ morphogenesis	GO:0048562	0.0360503	1.44309	303	1081	38	18092	VANGL2,HOXA5,HAND2,HOXA9,NDST1,MDFI,RBPMS2,CITED2,ZEB1,TGFBR1,SPRY2,DVL2,HOXB8,WNT3A,LHX1,FOXN4,PDGFRA,EYA1,SATB2,HLX,SOX11,NKX3-2,MAPK1,GATA2,FZD3,NTN1,ITGA8,PSEN1,MICALCL,KIF3A,EPHB2,SIX1,LRP6,SHH,SMAD2,NIPBL,PAX6,TGFBR2
GO:BP	cellular response to organonitrogen compound	GO:0071417	0.0387859	1.41133	671	1081	68	18092	APEX1,RAP1B,SP1,NGFR,ZFP36L1,IRS1,PPARG,PDE3A,STAT1,UBR1,KLF4,ZEB1,SMPD3,GAB1,PXN,GRB2,GNB5,GLRA2,CHRM2,FOXO4,RAPGEF2,NFE2L2,ADCY2,PDPK1,TSC1,PDGFRA,RPS6KB1,PDE3B,SORL1,PIK3R1,CPEB3,GHR,SIRT1,CREB1,MAPK1,CPEB4,GRM5,INSR,TBC1D4,HCN4,RAB15,WDTC1,GSK3B,PIK3C2A,LEP,ATP2B1,KLF3,SLIT2,COL3A1,ADCY6,SOS1,PSEN1,ADCY3,OPA1,SIX1,BACE1,SLC8A1,SFRP1,MBD5,P2RY2,IGF1,PPARGC1A,IRS4,ARID1B,PIK3CA,CDC6,GABRB1,CACN…
GO:BP	regulation of MAP kinase activity	GO:0043405	0.0389937	1.40901	327	1081	40	18092	DUSP18,UBE2N,VANGL2,MAPK14,KITLG,ADORA2B,CRKL,DUSP5,RET,MAP2K7,SPRY2,DVL2,HGF,KSR1,UBE2V1,SASH1,MAPK8IP3,MAPKAPK3,MAP4K5,SORL1,MAP3K4,TNIK,NF1,GHR,NRK,MAPK1,INSR,MAPK10,DAB2IP,TAOK1,STK39,PSEN1,EPHB2,HIPK3,SFRP1,PLCE1,SPRY3,IGF1,ROBO1,MAP3K2
GO:BP	cell population proliferation	GO:0008283	0.0394818	1.4036	2091	1081	170	18092	PRKX,PRKD1,VEGFC,LBH,PHB,EML1,AKIRIN1,PPP1CC,ISL1,GATA6,RAP1B,F3,SP1,BMI1,NGFR,BTG2,SOX7,SRPK2,ZFP36L1,JAG1,HOXA5,GREM1,NRP2,SH3RF1,HAND2,GPAM,GCNT2,FBXW7,APLNR,MDM4,MAPK14,KITLG,NR2F2,IRS1,PPARG,FBLN5,LIN28A,NDST1,SALL4,KCNK2,STAT1,RBPMS2,TPD52L2,CSF1,DDAH1,NDUFS4,CITED2,CRKL,EGR3,KLF4,ZEB1,RUNX1,E2F7,ING5,SMPD3,TGFBR1,SPRY2,MYOCD,HBEGF,KAT7,PCM1,DVL2,HGF,THAP1,SMARCA2,NEUROD4,KSR1,CNOT7,WNT3A,H…
GO:BP	myeloid cell differentiation	GO:0030099	0.0399415	1.39858	446	1081	50	18092	PRKX,PITHD1,H3F3B,CASP8,ZFP36L1,JAG1,HOXA5,FBXW7,ZNF385A,MAPK14,KITLG,HOXA9,PPARG,STAT1,HMGB3,CSF1,CBFB,SMAP1,CITED2,TMEM64,RUNX1,KAT7,HOXB8,EFNA2,SMAD5,AGO3,PIK3R1,NF1,MFHAS1,SIRT1,CREB1,CBFA2T3,TAL1,KMT2C,GATA2,IKZF1,ACVR2A,KMT2A,PDE1B,RARA,PSEN1,MED1,MEIS2,TNRC6B,LOX,SFRP1,TGFBR3,SH3PXD2A,KAT6A,TGFBR2
GO:BP	regulation of transport	GO:0051049	0.0400645	1.39724	1830	1081	152	18092	PRKD1,YWHAB,VEGFC,SNX12,KCNJ6,SNAP25,CASP8,PPP1CC,ISL1,KCNK10,CABP1,SEC24A,RAP1B,SLC6A1,WNK1,PKIA,RELN,UBR5,CA7,GREM1,ATP8A1,FBXW7,APLNR,KCND3,MAPK14,LRAT,SYT1,IRS1,PPARG,RAB33B,STIM2,CACNA2D3,ADORA2B,FBXL20,MIEF1,RAB27A,SHISA6,KCNA4,NUS1,GRIA1,SMAP1,VPS4B,GCC2,PPFIA2,SV2A,ABL2,SMPD3,WNK3,NPEPPS,BMP2K,PCM1,PPIF,GNB5,WNT3A,NCS1,NETO1,KCNA1,PTGER3,TUB,SYT2,CHRM2,STAC,EEPD1,USP46,NFE2L2,TRPV3,NEDD4,…
GO:BP	lung development	GO:0030324	0.0400918	1.39694	184	1081	27	18092	VANGL2,GATA6,HOXA5,FBXW7,MME,SMPD3,SPRY2,MYOCD,MAPK8IP3,PDPN,PDGFRA,FOXP2,ABCA12,SOX11,CREB1,MAPK1,BMPR2,SLC7A11,HEG1,NFIB,THRB,MAN2A1,STK40,LOX,SHH,SMAD2,TGFBR2
GO:BP	muscle structure development	GO:0061061	0.0407196	1.3902	672	1081	68	18092	AKIRIN1,VANGL2,ISL1,GATA6,PDLIM2,BTG2,ZFP36L1,JAG1,GREM1,MAPK14,CSRP2,NR2F2,RBPMS2,CACYBP,CITED2,EGR3,ZEB1,NLN,TGFBR1,MYOCD,HBEGF,ID3,CCNT2,WNT3A,FOXO4,DLL4,TSC1,PDGFRA,FOXP2,RPS6KB1,KCNAB1,PRICKLE1,HLX,NF1,HIVEP3,SIRT1,SOX11,CREB1,BHLHE41,ANK2,ZBTB42,QKI,SIK1,HEG1,EFNB2,RORA,MYH10,ITGA8,COL3A1,PTGFRN,RARA,MED1,LOX,CTH,SIX1,PDLIM4,NR1D2,ZFHX3,SLC8A1,TGFBR3,SHH,RXRA,CDON,NEBL,IGF1,HDAC4,SFMBT1,TRI…
GO:BP	regulation of nervous system development	GO:0051960	0.0419758	1.377	459	1081	51	18092	VEGFC,PPP1CC,NGFR,RELN,ZNF488,TNR,LDLR,PPARG,LIN28A,MME,FLRT3,PLXNC1,PCM1,HGF,WNT3A,SYNDIG1,DLL4,RAPGEF2,LIMK1,SORL1,PRPF19,RUFY3,NF1,PLAG1,SOX11,SEMA6A,GORASP1,BHLHE41,BMPR2,CLSTN2,AGRN,FZD3,NTN1,SS18L1,SLIT2,MAN2A1,SLIT1,NRXN1,RARA,PSEN1,SEMA6D,EPHB2,PER2,OPA1,SEMA7A,PLXND1,SHH,SLITRK3,ROBO1,PAX6,DCC
GO:BP	vesicle-mediated transport in synapse	GO:0099003	0.0420676	1.37605	227	1081	31	18092	SNAP25,RAP1B,SYT1,ADORA2B,FBXL20,UNC13C,PPFIA2,SV2A,ERC2,WNT3A,NCS1,BRSK1,ITSN2,SYNDIG1,SYT2,CHRM2,USP46,FGF14,KIAA1109,MAPK10,GSK3B,EFNB2,PLAA,DGKI,NRXN1,RIMS3,PSEN1,BRSK2,APBA2,BACE1,CACNA1A
GO:BP	cellular response to transforming growth factor beta stimulus	GO:0071560	0.042284	1.37382	260	1081	34	18092	ONECUT2,NREP,ZFP36L1,GCNT2,SMURF2,SMAD9,PDE3A,CITED2,CRKL,ZEB1,TGFBR1,SPRY2,MYOCD,PXN,SMAD5,PDPK1,SIRT1,SOX11,CREB1,PEG10,MTMR4,BMPR2,ZFP36L2,CDH5,ITGA8,FURIN,COL3A1,PRDM16,LOX,SFRP1,TGFBR3,SMAD2,PPARGC1A,TGFBR2
REAC	MET activates PI3K/AKT signaling	REAC:R-HSA-8851907	0.000464559	3.33296	5	654	5	10531	GAB1,HGF,MET,PIK3R1,PIK3CA
REAC	Neuronal System	REAC:R-HSA-112316	0.00379376	2.42093	400	654	48	10531	PRKX,KCNJ6,GRIN2D,SNAP25,KCNK10,SLC6A1,LIN7C,KCND3,SYT1,CACNA2D3,GRIK3,KCNK2,KCNA4,GRIA1,DLGAP3,KCNN3,PPFIA2,GNG12,GNB5,PPM1E,KCNA1,GLRA2,SYT2,GABBR2,ADCY2,PDPK1,GAD1,KCNAB1,EPB41L2,KCNJ3,CREB1,EPB41,MAPK1,GRM5,HCN4,GRIN2B,ADCY6,NRXN1,KCNA6,APBA2,ADCY3,DLG2,EPB41L1,SLITRK3,KCNMB4,CACNG2,GABRB1,CACNA1A
REAC	Axon guidance	REAC:R-HSA-422475	0.0109307	1.96135	549	654	59	10531	CASC3,ISL1,RPS6KA5,RELN,NRP2,MAPK14,GSPT1,DCX,SRGAP2,FLRT3,ARHGEF11,RRAS,ABL2,GAB1,RET,PLXNC1,ENAH,EFNA2,ADAM10,SPTBN1,NCAN,MET,VAV3,LIMK1,ITGA5,PIK3R1,GSPT2,ITGA2,SEMA6A,CREB1,MAPK1,ANK2,AGRN,GSK3B,NEO1,SCN3B,GRIN2B,EFNB2,NTN1,DPYSL5,SCN1A,MSI1,MYH10,NFASC,SLIT2,COL3A1,SLIT1,SOS1,PSEN1,SEMA6D,EPHB2,SEMA7A,ST8SIA4,NCAM1,PLXND1,CNTN2,PIK3CA,ROBO1,DCC
REAC	Nervous system development	REAC:R-HSA-9675108	0.0110984	1.95474	574	654	61	10531	CASC3,ISL1,RPS6KA5,RELN,NRP2,MAPK14,GSPT1,DCX,SRGAP2,FLRT3,ARHGEF11,RRAS,ABL2,TEAD1,GAB1,RET,PLXNC1,ENAH,EFNA2,ADAM10,SPTBN1,NCAN,MET,VAV3,LIMK1,ITGA5,PIK3R1,GSPT2,ITGA2,SEMA6A,CREB1,MAPK1,ANK2,AGRN,GSK3B,NEO1,SCN3B,GRIN2B,EFNB2,NTN1,DPYSL5,SCN1A,MSI1,MYH10,NFASC,SLIT2,COL3A1,SLIT1,SOS1,PSEN1,SEMA6D,EPHB2,DRP2,SEMA7A,ST8SIA4,NCAM1,PLXND1,CNTN2,PIK3CA,ROBO1,DCC
REAC	Neurexins and neuroligins	REAC:R-HSA-6794361	0.0145799	1.83625	56	654	13	10531	GRIN2D,LIN7C,SYT1,DLGAP3,SYT2,EPB41L2,EPB41,GRM5,GRIN2B,NRXN1,APBA2,DLG2,EPB41L1
REAC	Signaling by TGFB family members	REAC:R-HSA-9006936	0.019139	1.71808	100	654	18	10531	PPP1CC,SP1,SMURF2,UBE2D1,SMAD9,TGFBR1,CCNT2,SMAD5,TGIF2,CCNK,TFDP2,MTMR4,BMPR2,ACVR2A,FURIN,ACVR1C,SMAD2,TGFBR2
REAC	Protein-protein interactions at synapses	REAC:R-HSA-6794362	0.0338602	1.47031	86	654	16	10531	GRIN2D,LIN7C,SYT1,GRIA1,DLGAP3,PPFIA2,SYT2,EPB41L2,EPB41,GRM5,GRIN2B,NRXN1,APBA2,DLG2,EPB41L1,SLITRK3
REAC	Regulation of commissural axon pathfinding by SLIT and ROBO	REAC:R-HSA-428542	0.0474229	1.32401	9	654	5	10531	NTN1,SLIT2,SLIT1,ROBO1,DCC
REAC	MET receptor recycling	REAC:R-HSA-8875656	0.0474229	1.32401	9	654	5	10531	CRKL,GAB1,HGF,MET,RAB4A
