# Supplementary material for: Inhibition of miR-128 Enhances Vocal Sequence Organization in Juvenile Songbirds
Source: Front Behav Neurosci. 2022 Feb 25;16:833383. doi: 10.3389/fnbeh.2022.833383 (PMC8914539; doi:10.3389/fnbeh.2022.833383)
Supplement: Supplementary Table 2 — Gene lists used to generate Figure 1B. [file Table_2.XLSX]

## Sheet: Legend
Supplementary Table 2: Datasets used to generate gene enrichment analysis (Figure 1A).
SFARI_all	All Simons Foundation Autism Research Initiative (SFARI Gene) database (Abrahams et al., 2013; gene.sfari.org) candidate genes with a confidence score of 3 or higher or syndromic, accessed 02/18/2020, (514 genes).
SFARI_songbird	All SFARI Gene database (Abrahams et al., 2013; gene.sfari.org) candidate genes with a confidence score of 3 or higher or syndromic that are also expressed in zebra finch Area X (Hilliard et al., 2012), accessed 02/18/2020, (281 genes).
CHD8_enh	Chromodomain-helicase-DNA-binding protein 8 targets at enhancers [CHD8- enhancers] in human fetal cortex (Cotney et al., 2015)(1415 genes).
CHD8_pro	CHD8 targets at promoters [CHD8- promoters] in human fetal cortex (Cotney et al., 2015)(2798 genes).
FMRP	Fragile-X mental retardation protein target genes [FMRP] from P11–P25 mouse whole brain extracts (Darnell et al., 2011), (842 genes).
DS	Genes differentially expressed in Down Syndrome [Down Syndrome] postmortem brain using samples from multiple regions spanning mid-fetal development to adulthood (Olmos-Serrano et al., 2016) as a negative control, (892 genes).
ZF_all	All genes expressed in adult zebra finch Area X and ventrostriatal pallidum (Hilliard et al., 2012), (7884 genes).
miR-128 Targets	Predicted miR-128 target genes (Rehfeld et al., 2018), (1215 genes).
ARPP21 Targets	mRNA binding protein (and miR-128 host gene) ARPP21 target genes (Rehfeld et al., 2018), (1915 genes).
Overlap	Genes targeted by both miR-128 and ARPP21 (Rehfeld et al., 2018), (256 genes).

## Sheet: Gene Lists
SFARI_all	SFARI_songbird	CHD8_enh	CHD8_pro	FMRP	DS	ZF_all	miR-128_Targets	ARPP21_Targets	Overlap
ACHE	ACTB	AAAS	AAMDC	AAK1	A2LD1	A2BP1	ABCA1	AAGAB	ADAM10
ACTB	ADA	ABCA11P	AASDH	AATK	A4GALT	A2M	ABCA12	AAMP	AFF4
ACTL6B	ADNP	ABCC12	AASDHPPT	ABCA2	ABCA2	A2M-2	ABCB9	AASDHPPT	AGFG1
ACY1	ADSL	ABCC4	ABCA11P	ABCA3	ABCB9	AADACL4	ABHD12B	ABCB10	AGO3
ADA	AFF2	ABHD5	ABCA12	ABCG1	ABCC11	AAK1	ABHD17B	ABCC4	AGPAT3
ADCY3	AGO1	ABI2	ABCA17P	ABR	ABCC5	AAMP	ABHD5	ABCE1	AGRN
ADNP	AHDC1	ABL1	ABCA3	ACCN1	ABCF1	AARS	ABL2	ABHD17C	AK2
ADSL	AHI1	ACAT2	ABCE1	ACLY	ABCG4	AARS2	ACOT11	ABHD2	AMD1
AFF2	AKAP9	ACBD3	ABHD11	ACO2	ABLIM2	AARSD1	ACTA2	ABI2	AMMECR1L
AGAP2	AMT	ACO2	ABHD12	ACTB	ABP1	AASDH	ACVR1C	ACADM	APPBP2
AGO1	ANK2	ACOT7	ABHD13	ADAP1	ACADS	AASS	ACVR2A	ACBD3	ARF3
AGO4	ANK3	ACOX3	ABHD5	ADARB1	ACHE	AATF	ADAM10	ACLY	ARRDC4
AHDC1	ANKRD11	ACSF3	ABL1	ADCY1	ACP5	AATK	ADAM19	ACOT9	ATL3
AHI1	ANKS1B	ACTG1	ABTB1	ADCY5	ACSS3	ABAT	ADAMTS10	ACSL3	ATP11B
AKAP9	ANXA1	ACTN1	ACADSB	ADD1	ACTR3B	ABCA1	ADAMTS5	ACSL4	ATP2B1
ALDH1A3	ARHGEF9	ACTN1-AS1	ACBD5	ADNP	ACVRL1	ABCA2	ADCY2	ACTB	ATP9A
ALDH5A1	ARID2	ACTN3	ACBD6	ADRBK1	ACY3	ABCA3	ADCY3	ACTG1	ATXN3
ALG6	ARX	ACVR2A	ACOT7	AFF3	ADAM11	ABCA6	ADCY6	ACTN4	AXIN1
AMPD1	ASAP2	ADAM29	ACPL2	AFF4	ADCK2	ABCB1	ADD2	ACTR1A	BBX
AMT	ASH1L	ADAMTS10	ACSF3	AGAP1	ADD3	ABCB4	ADORA2B	ACTR2	BMPR2
ANK2	ASTN2	ADD1	ACSL3	AGAP2	ADIPOR1	ABCB7	AFAP1	ACVR2B	BRPF3
ANK3	ASXL3	ADSL	ACTG1	AGAP3	ADM	ABCC5	AFF3	ADAM10	BRWD3
ANKRD11	ATP10A	AFF3	ACTR1B	AGPAT3	ADRA1B	ABCD2	AFF4	ADAMTS1	CADM1
ANKS1B	ATP1A1	AGAP1	ACTR2	AGRN	AGBL4	ABCD3	AGFG1	ADAR	CAND1
ANXA1	ATP2B2	AGFG1	ACTR3	AGTPBP1	AKAP6	ABCE1	AGO2	ADD1	CAPZA1
AP1S2	ATRX	AGO2	ACVR2A	AHDC1	AKIRIN1	ABCF2	AGO3	ADI1	CASC3
APBB1	AUTS2	AGPAT4	ADAM22	AKAP6	ALDH1L1	ABCG1	AGPAT3	ADIPOR1	CBFB
APH1A	BAZ2B	AGTPBP1	ADAMTS10	AKAP9	ALDH2	ABCG4	AGRN	ADIPOR2	CBX5
ARHGEF9	BCL11A	AIDA	ADAMTS5	AKT3	ALG1	ABHD10	AK2	ADNP	CCDC50
ARID1B	BCORL1	AIFM2	ADAR	ALDOA	ALG13	ABHD12	AK4	ADSS	CCNY
ARID2	BRSK2	AK4	ADAT2	ALDOC	ALKBH2	ABHD13	AKIRIN1	AEBP2	CCT3
ARX	BRWD3	AKAP12	ADAT3	ALS2	ALOX12B	ABHD3	ALDH1L2	AEN	CHTF8
ASAP2	BTAF1	AKAP13	ADCK2	AMPH	ALPI	ABHD6	ALDH4A1	AES	CKAP4
ASH1L	C12orf57	AKAP6	ADCK3	ANAPC1	AMBRA1	ABI1	ALG9	AFDN	CNOT6
ASPM	CACNA1C	AKAP8	ADCK4	ANK1	AMN	ABI2	AMD1	AFF4	CNOT7
ASTN2	CACNA1D	AKNA	ADCY5	ANK2	ANAPC4	ABL1	AMER2	AGFG1	CORO1C
ASXL3	CACNA1E	AKT3	ADD1	ANK3	ANGPTL6	ABL2	AMMECR1L	AGO1	CPD
ATP10A	CACNA1H	ALDH3A1	ADD2	ANKRD11	ANKDD1A	ABLIM1	ANK2	AGO3	CPEB3
ATP1A1	CACNA2D3	AMD1	ADNP	ANKRD17	ANO2	ABLIM2	ANKFY1	AGPAT3	CPEB4
ATP1A3	CAMK2A	AMFR	ADO	ANKRD52	ANP32B	ABLIM3	AP5M1	AGRN	CREB1
ATP2B2	CAMK2B	AMZ2	ADPGK	AP1B1	ANXA3	ABO	APBA2	AHCY	CRKL
ATRX	CAPRIN1	ANGEL2	ADRBK2	AP2A1	AOAH	ABTB1	APEX1	AHCYL1	CSE1L
AUTS2	CASZ1	ANKFY1	AEBP2	AP2A2	AP3B2	ABTB2	APLNR	AHSA1	CTDSPL2
AVPR1A	CCT4	ANKRD10	AFF4	AP2B1	APAF1	ACAA1	APPBP2	AIM2	DAZAP2
BAZ2B	CDC42BPB	ANKRD11	AGK	AP3D1	APLF	ACAA2	ARF3	AK2	DCBLD2
BCKDK	CDK13	ANKRD13C	AGO3	APBA1	APPL2	ACAD10	ARFGEF1	AKAP11	DCP2
BCL11A	CDK8	ANKRD30BL	AGPAT3	APBB1	ARF3	ACAD11-1	ARHGAP12	AKAP8	DCUN1D1
BCORL1	CDKL5	ANKRD39	AGPAT6	APC	ARHGEF2	ACAD9	ARHGAP19-SLIT1	AKIRIN2	DCUN1D4
BRAF	CELF4	ANKRD40	AGRN	APC2	ARID1B	ACADL	ARHGAP21	AKT2	DDI2
BRSK2	CEP135	ANKRD50	AGTPBP1	APLP1	ARL4D	ACADM	ARHGAP32	ALDH18A1	DDX6
BRWD3	CEP290	ANKRD9	AHCYL2	APOE	ARPC1B	ACADS	ARHGEF11	ALDH1A2	DPY19L3
BTAF1	CEP41	ANP32A	AIMP1	APP	ARTN	ACADSB	ARHGEF37	ALDH1B1	DYNLL2
C12orf57	CGNL1	ANP32A-IT1	AK3	ARAP2	ASAP2	ACAP2	ARID1B	ALKBH5	E2F3
CACNA1A	CHAMP1	ANP32B	AKAP7	ARF3	ASB1	ACAP3	ARID2	ALYREF	E2F7
CACNA1C	CHD1	ANXA2P1	AKAP8	ARFGEF1	ASB10	ACAT1	ARID3A	AMD1	EBF3
CACNA1D	CHD2	AP1S1	AKIP1	ARHGAP20	ASGR1	ACAT2	ARID4B	AMFR	EDEM3
CACNA1E	CHMP1A	AP3B2	AKIRIN2	ARHGAP21	ASPH	ACBD3	ARL8B	AMMECR1	EFNB2
CACNA1H	CLASP1	APBA2	AKR1B1	ARHGAP23	ASPHD1	ACBD5	ARMC8	AMMECR1L	EIF5
CACNA2D3	CLCN4	APC2	AKT2	ARHGAP32	ASTL	ACBD6	ARRDC4	ANGEL2	ELAVL2
CACNB2	CNKSR2	APP	ALDH2	ARHGAP33	ATAD2	ACCN1	ARX	ANKRD10	EN2
CAMK2A	CNR1	ARAP3	ALDH9A1	ARHGEF11	ATG4D	ACCN2	ASAP1	ANKRD52	ENAH
CAMK2B	CNTN4	ARFGEF1	ALDOA	ARHGEF12	ATP13A1	ACCN4	ATL3	ANKUB1	EPB41
CAPRIN1	CNTN5	ARHGAP12	ALG9	ARHGEF17	ATPGD1	ACCS	ATP10B	ANP32A	EPB41L2
CASK	CNTNAP2	ARHGAP21	ALKBH5	ARHGEF2	ATXN7	ACHE	ATP11B	ANP32E	ERMP1
CASZ1	CNTNAP4	ARHGAP32	ALS2	ARHGEF4	B3GALT4	ACLY	ATP2B1	ANXA5	FAM126A
CC2D1A	CPEB4	ARHGAP39	AMBRA1	ARHGEF7	B3GALT5	ACMSD	ATP5G3	AP1AR	FAM134C
CCNG1	CSDE1	ARHGAP8	AMFR	ARID1A	B3GALTL	ACN9	ATP8A1	AP1G1	FAM53C
CCNK	CTCF	ARHGEF12	ANAPC10	ARID1B	B3GNT1	ACO1	ATP9A	AP1M1	FBXO21
CCT4	CTNNB1	ARHGEF17	ANAPC13	ARID2	B4GALT2	ACO2	ATXN10	AP1S2	FBXO30
CDC42BPB	CTNND2	ARHGEF4	ANAPC5	ARNT2	BACE1	ACOT7	ATXN3	AP2B1	FEM1B
CDH13	CTTNBP2	ARID1A	ANAPC7	ARPP21	BACH1	ACOT9	AXIN1	AP3D1	FUBP1
CDK13	CUL3	ARID1B	ANGEL2	ARRB1	BAI1	ACOX1	B3GNT7	AP3M1	FUBP3
CDK8	CUX1	ARID4A	ANKH	ARVCF	BAI2	ACOX2	BACE1	AP3M2	FURIN
CDKL5	CYFIP1	ARL8A	ANKLE2	ASH1L	BAT3	ACOX3	BAG2	APH1A	FZD3
CELF4	CYP27A1	ARNT2	ANKRD10	ATF7IP	BBC3	ACP1	BAHD1	APLP2	GATA6
CEP135	DDX3X	ARPC5	ANKRD12	ATG2A	BCL2	ACP2	BAK1	APP	GATAD2A
CEP290	DENR	ARPP19	ANKRD16	ATG2B	BCL2L2	ACPL2	BAZ2B	APPBP2	GFPT1
CEP41	DHX30	ARRDC3	ANKRD39	ATG9A	BCL7C	ACRC	BBX	ARCN1	GNG12
CGNL1	DIP2A	ASB9P1	ANKRD40	ATMIN	BDNF	ACSBG2	BCL3	ARF1	GNS
CHAMP1	DLG2	ASF1A	ANKRD44	ATN1	BOD1P	ACSF3	BCORL1	ARF3	GOLM1
CHD1	DMD	ASXL1	ANKRD52	ATP13A2	BRI3	ACSL1	BEND3	ARF4	GPAM
CHD2	DOLK	ATF1	ANP32B	ATP1A1	BRPF1	ACSL3	BEND4	ARF5	GPATCH2
CHD3	DPYSL2	ATF6	AP1G1	ATP1A2	BRSK2	ACSL6	BHLHE41	ARF6	GPD2
CHD7	DYNC1H1	ATG10	AP2A2	ATP1A3	BRWD1	ACTA1	BICC1	ARFRP1	GRB2
CHD8	EEF1A2	ATG4B	AP3B2	ATP1B1	BTG3	ACTA2	BLOC1S5	ARGLU1	GSK3B
CHKB	EFR3A	ATL1	AP4E1	ATP2A2	C10orf99	ACTB	BMI1	ARHGAP19	GSPT1
CHMP1A	ELAVL3	ATL2	AP4M1	ATP2B2	C13orf15	ACTC1	BMP2K	ARHGAP5	GXYLT1
CHRNA7	ELP4	ATP1A1OS	AP4S1	ATP2B4	C13orf29	ACTG1	BMP3	ARHGDIA	H2AFY
CIB2	EMSY	ATP1B1	AP5M1	ATP5A1	C14orf106	ACTG2	BMPR2	ARID1A	H3F3B
CIC	EP300	ATP2A2	AP5S1	ATP5B	C14orf142	ACTL6A	BRPF3	ARIH1	HDAC4
CLASP1	EP400	ATP5J	APBA1	ATP6V0A1	C14orf145	ACTN1	BRSK1	ARL1	HIPK3
CLCN4	ERBIN	ATP6V0C	APBB2	ATP6V0D1	C15orf51	ACTN3A	BRSK2	ARL5B	HNRNPF
CNKSR2	FBN1	ATP9A	APH1A	ATP6V1B2	C16orf53	ACTN4	BRWD3	ARL6IP1	HOXA10
CNOT3	FBXO11	ATXN10	API5	ATP9A	C16orf67	ACTR10	BTG2	ARL6IP6	HOXA13
CNR1	FMR1	ATXN7L3	APIP	ATXN1	C17orf28	ACTR1A	BZW1	ARMC6	HOXA9
CNTN4	FOXP1	AUTS2	APITD1	AUTS2	C17orf87	ACTR2	C10orf137	ARPC4	ID3
CNTN5	FOXP2	AXIN2	APITD1-CORT	B3GAT1	C19orf28	ACTR3	C10orf53	ARPC4-TTLL3	IKZF5
CNTN6	FRMPD4	B2M	APLP2	BAI1	C19orf36	ACTR3B	C11orf84	ARPC5	IPMK
CNTNAP2	GABBR2	B3GALT1	APOLD1	BAI2	C19orf48	ACTR5	C11orf87	ARPP19	IPO7
CNTNAP3	GABRG3	B3GNT5	APOPT1	BAP1	C19orf59	ACTR6	C15orf27	ARRB2	KCNJ3
CNTNAP4	GIGYF2	B4GALNT2	APP	BAT2	C19orf61	ACTR8	C16orf52	ARRDC4	KIF3A
CPEB4	GPC4	BAHCC1	APPL1	BAT2L1	C1orf124	ACVR1	C16orf70	ASB3	KPNA5
CREBBP	GPHN	BAI2	ARF1	BAT2L2	C1orf174	ACVR1B	C17orf70	ASB7	KPNA6
CSDE1	GRIA1	BARX2	ARF6	BAT3	C1orf64	ACVR2A	C17orf85	ASF1B	KPNB1
CTCF	GRIA2	BAZ1A	ARFGAP2	BAZ2A	C1orf95	ACVR2B	C19orf40	ASPH	LAPTM4B
CTNNA2	GRID1	BAZ1B	ARFGEF1	BCAN	C1QTNF4	ACY1	C19orf81	ATAD1	LCOR
CTNNB1	GRIK2	BCL11A	ARFRP1	BCL9L	C20orf144	ACYP2	C1orf21	ATAD2B	LIFR
CTNND2	GRIN2A	BCL9L	ARHGAP11B	BCR	C20orf72	ADAD1	C1orf52	ATF2	LIN7C
CTTNBP2	GRIP1	BCOR	ARHGAP17	BIRC6	C21orf125	ADAL	C20orf194	ATG12	LMNB1
CUL3	HDAC4	BDH1	ARHGAP21	BMPR2	C21orf128	ADAM10	C2CD2	ATL2	LPCAT1
CUL7	HDAC8	BDNF	ARHGDIA	BPTF	C21orf59	ADAM11	C6orf211	ATL3	MANEAL
CUX1	HECW2	BDNF-AS	ARHGEF11	BRD4	C21orf66	ADAM12	C6orf223	ATP11B	MAP3K2
CUX2	HEPACAM	BEND3	ARHGEF12	BRSK1	C21orf88	ADAM17	C7orf41	ATP11C	MAPK1
CYFIP1	HERC2	BEND6	ARHGEF40	BRSK2	C22orf34	ADAM22	C7orf60	ATP13A3	MAPK14
CYP27A1	HIVEP2	BIN1	ARHGEF7	BSN	C22orf39	ADAM23	C7orf76	ATP1A1	MAPRE2
DAPP1	HMGN1	BLM	ARID1A	BZRAP1	C2CD2	ADAM8	C8orf4	ATP1B1	MBOAT2
DDX3X	HNRNPU	BMI1	ARID1B	C11ORF41	C2CD2L	ADAMTS18	CA10	ATP2A2	MBTD1
DEAF1	HRAS	BMPR1A	ARID2	C14ORF4	C3orf39	ADAMTS19	CA12	ATP2B1	MDN1
DENR	ICA1	BRD1	ARID3A	C19ORF26	C4orf16	ADAMTS3	CA7	ATP2C1	MED12L
DEPDC5	INTS6	BRD4	ARID4B	C20ORF117	C5AR1	ADAMTS8	CABLES1	ATP5B	MED13
DHCR7	ITGB3	BTAF1	ARID5B	C20ORF12	C5orf20	ADAP1	CABLES2	ATP5SL	MED13L
DHX30	KAT6A	BTRC	ARIH1	C2CD2L	C5orf53	ADAP2	CABP1	ATP6AP1	MED14
DIP2A	KCNJ10	BUD13	ARL1	CABIN1	C6orf195	ADAR	CACNA1A	ATP6AP2	MIER3
DIP2C	KCNQ3	C10orf32	ARL10	CACNA1A	C6orf72	ADARB1	CACNA2D3	ATP6V0A2	MMD
DISC1	KDM4C	C10orf32-AS3MT	ARL14EP	CACNA1B	C7orf43	ADAT1	CACNG2	ATP6V0B	MOB1B
DLG2	KDM6A	C11orf34	ARL16	CACNA1E	C8G	ADCK1	CACYBP	ATP6V0C	MSI2
DLG4	KIF14	C11orf58	ARL2BP	CACNA1G	C8orf86	ADCY2	CADM1	ATP6V1B2	MTDH
DLGAP1	KIRREL3	C11orf84	ARL3	CACNA1I	C9orf62	ADCY6	CALN1	ATP6V1G1	MTMR4
DLL1	KMT2A	C12orf75	ARL5A	CACNB1	C9orf75	ADCY7	CAND1	ATP9A	NAA15
DLX3	KMT2C	C14orf166B	ARL5B	CACNB3	CA4	ADCY8	CAPN7	ATXN1	NAA50
DMD	KMT2E	C15orf52	ARL8A	CADPS	CABP4	ADCYAP1	CAPZA1	ATXN2L	NEK6
DMPK	KMT5B	C15orf60	ARMC1	CALM1	CACNA1F	ADD1	CASC10	ATXN3	NEO1
DNMT3A	LAMB1	C16orf45	ARMC6	CALM3	CADM4	ADD2	CASC3	ATXN7	NETO2
DOCK8	LEO1	C16orf72	ARNT2	CAMK2A	CALCB	ADFP	CASP8	ATXN7L3B	NF1
DOLK	LZTR1	C16orf82	ARPC4	CAMK2B	CANT1	ADH5	CBFA2T3	AVL9	NFAT5
DPP10	MARCH2	C16orf88	ARPP19	CAMK2N1	CARM1	ADHFE1	CBFB	AXIN1	NFIA
DPYSL2	MBD5	C17orf75	ARRDC3-AS1	CAMKK2	CASD1	ADIPOR1	CBX5	AZIN1	NFIB
DSCAM	MED13	C1orf100	ASAP1	CAMSAP1	CBLN4	ADM	CCDC120	B2M	NPEPPS
DYNC1H1	MED13L	C1orf216	ASAP2	CAMSAP1L1	CBS	ADNP	CCDC149	B3GNT5	NPTX1
DYRK1A	MEF2C	C1orf61	ASB6	CAMTA1	CC2D1B	ADO	CCDC28B	B4GALT1	NR1D2
EBF3	MEIS2	C1orf95	ASB7	CAMTA2	CCDC24	ADORA1	CCDC50	B4GALT5	NUP210
EEF1A2	MTOR	C20orf112	ASF1A	CAND1	CCDC28A	ADORA2B	CCDC6	B4GALT6	OSBPL10
EFR3A	MYH10	C20orf196	ASH1L	CASKIN1	CCDC75	ADPGK	CCDC71	BABAM1	PAIP2
EHMT1	MYO5A	C22orf24	ASPSCR1	CBX6	CCDC88B	ADPRH	CCDC85C	BAG4	PARD6B
ELAVL3	MYT1L	C22orf32	ATAD2B	CBX6-NPTXR	CCNE2	ADPRHL2	CCDC88A	BARD1	PDS5B
ELP4	NAA15	C2CD4B	ATAD3A	CDC42BPA	CD2BP2	ADRA2A	CCDC88C	BAZ1B	PEG10
EMSY	NAV2	C2orf42	ATAD5	CDC42BPB	CD300A	ADRB1	CCDC92	BAZ2A	PELI2
EP300	NBEA	C2orf57	ATE1	CDK16	CD300E	ADRBK2	CCM2	BBS10	PGAP1
EP400	NCKAP1	C4orf45	ATF1	CDK17	CDC34	ADRM1	CCNG1	BBS2	PHF6
ERBIN	NF1	C5	ATF2	CDK5R1	CDH22	ADSL	CCNJ	BBX	PITHD1
ETFB	NLGN1	C5orf15	ATF5	CDK5R2	CDK2	ADSS	CCNK	BCAT1	PNISR
FAM92B	NLGN3	C5orf34	ATF6	CDKL5	CDK2AP2	ADSSL1	CCNT2	BCAT2	POFUT1
FBN1	NLGN4X	C5orf4	ATG3	CELF5	CDK5R2	AEBP2	CCNY	BCL10	POGZ
FBXO11	NR3C2	C5orf64	ATG4B	CELSR2	CDKN1C	AES	CCT3	BCL11A	POU2F1
FMR1	NRXN1	C6orf118	ATG4C	CELSR3	CENPM	AFAP1	CD2AP	BCL11B	PPIF
FOXG1	NRXN3	C7orf25	ATL1	CHD3	CEP68	AFAP1L2	CDC6	BCL7A	PPIG
FOXP1	NSD1	C7orf26	ATL2	CHD4	CES3	AFF2	CDH11	BCOR	PPP1CC
FOXP2	NTRK2	C7orf33	ATN1	CHD5	CFLAR	AFF4	CDH24	BET1	PPP4C
FRMPD4	NUDCD2	C7orf55-LUC7L2	ATP11B	CHD6	CHPF2	AFG3L2	CDH5	BEX3	PPP4R2
GABBR2	OCRL	C7orf71	ATP1A1	CHD8	CHRD	AFMID	CDIP1	BIRC5	PTBP2
GABRA3	OPHN1	C9orf106	ATP1A1OS	CHN1	CHRM1	AFTPH	CDK18	BLCAP	PTGFRN
GABRB3	OTUD7A	C9orf123	ATP1B1	CHN2	CHST1	AGAP1	CDON	BLMH	PTPN9
GABRG3	PARD3B	C9orf131	ATP1B3	CHST2	CHST12	AGAP3	CDR2L	BLOC1S5-TXNDC5	QKI
GALNT8	PCCA	C9orf16	ATP2A2	CIC	CHST2	AGBL5	CDS1	BLOC1S6	RAB11FIP1
GATM	PCCB	C9orf169	ATP5G2	CIT	CIITA	AGFG1	CDS2	BMP7	RLIM
GGNBP2	PCDH19	C9orf50	ATP5J	CKAP5	CISD2	AGGF1	CDYL2	BMPR2	RNF38
GIGYF1	PER2	CACNA1A	ATP5S	CKB	CKLF	AGK	CECR2	BMT2	RORA
GIGYF2	PHF2	CACNG7	ATP6V0C	CLASP1	CKM	AGPAT3	CEP135	BNIP2	RPS6KA5
GPC4	PHF21A	CADM1	ATP6V0E2-AS1	CLASP2	CLDN14	AGPAT4	CHIC1	BNIP3L	RUNX1
GPHN	PHF3	CALM1	ATP6V1C1	CLCN3	CLOCK	AGPAT5	CHRM2	BRD3	SAR1A
GRIA1	PHIP	CAMK2N1	ATP6V1G2	CLEC16A	CNGB1	AGPAT6	CHST1	BRD4	SATB2
GRIA2	PHRF1	CAMTA1	ATP6V1G2-DDX39B	CLIP3	CNKSR3	AGPS	CHTF8	BRI3BP	SAYSD1
GRID1	PIK3R2	CAND1	ATP9A	CLSTN1	CNNM4	AGR2	CISD2	BRPF3	SBNO1
GRIK2	PLCB1	CAPN2	ATP9B	CLTC	CNPY2	AGRP	CITED2	BRWD1	SCAI
GRIK5	PLXNA4	CAPNS1	ATPAF1	CNP	CNTN2	AGTPBP1	CKAP4	BRWD3	SCD
GRIN1	POMGNT1	CAPZA2	ATR	COBL	COL4A1	AGTR1	CLCN3	BSDC1	SEC24A
GRIN2A	PPP2R5D	CASD1	ATRAID	COPG	COMT	AGTRAP	CLCN5	BSG	SEC61A1
GRIN2B	PREX1	CAST	ATRN	CPE	COPS7B	AGXT2L2	CLCN6	BTBD7	SERBP1
GRIP1	PRICKLE1	CBX3	ATRNL1	CPLX1	COQ10A	AHCTF1	CLP1	BTF3L4	SETD7
HCFC1	PRKCB	CBX4	ATXN1	CPLX2	CORO2B	AHCY	CLPP	BTG1	SFPQ
HCN1	PRKD1	CBX6	ATXN10	CPT1C	COX5B	AHCYL1	CLSTN2	BUB3	SGPP1
HDAC4	PSMD12	CBX7	ATXN2	CREBBP	COX6A2	AHCYL2	CNN3	C12orf66	SH3BGRL2
HDAC8	PTCHD1	CBX8	ATXN2L	CRMP1	CP	AHR	CNNM2	C14orf2	SHOC2
HECTD4	PTEN	CCDC106	ATXN3	CRTC1	CPAMD8	AHSA1	CNOT1	C16orf58	SLC16A1
HECW2	PTPN11	CCDC24	ATXN7	CTBP1	CPSF6	AHSA2	CNOT6	C16orf87	SLC30A7
HEPACAM	RAB2A	CCDC40	ATXN7L2	CTNNB1	CPT1C	AIDA	CNOT7	C17orf51	SLC39A10
HERC2	RAC1	CCDC97	ATXN7L3B	CTNND2	CRLF3	AIF1L	CNR1	C18orf25	SLC5A3
HIVEP2	RAD21	CCNJ	AUTS2	CUL9	CRTAC1	AIFM1	CNTN2	C19orf43	SLC7A11
HIVEP3	RALGAPB	CCSAP	AVEN	CUX1	CRYZL1	AIG1	COL11A2	C19orf48	SLIT2
HMGN1	RBFOX1	CD180	AVL9	CUX2	CSHL1	AIM1	COL21A1	C19orf54	SLK
HNRNPH2	RBM27	CD247	AXIN2	CYFIP2	CSK	AIMP1	COL26A1	C1orf109	SMAD2
HNRNPU	RERE	CD276	B4GALNT1	DAB2IP	CSMD1	AIMP2	COL27A1	C1orf122	SMAD5
HOXA1	RFX3	CD97	B4GALT5	DAGLA	CST5	AIP	COL3A1	C1orf198	SMG1
HRAS	RHEB	CDC27	B4GALT6	DAPK1	CST7	AIPL1	COLGALT2	C1orf35	SMURF2
HUWE1	RIMS1	CDC42	B4GALT7	DBC1	CTNNA1	AJAP1	COLQ	C1orf43	SNX12
ICA1	ROBO2	CDC42SE1	B9D1	DCAF6	CTSD	AK1	COMMD3-BMI1	C1QBP	SP1
ILF2	RORB	CDCA7L	BACH1	DCLK1	CX3CL1	AK2	CORO1C	C20orf24	SPG21
INTS1	SATB2	CDH11	BAD	DCTN1	CXXC5	AK3	COX7B	C20orf27	SPOPL
INTS6	SCN1A	CDHR3	BAG5	DDN	CYB5R4	AK3L1	CPD	C21orf33	SPTLC2
IQSEC2	SCN2A	CDK14	BAI3	DDX24	CYS1	AK5	CPEB3	C21orf91	SREK1
IRF2BPL	SCN8A	CDK17	BANF1	DENND5A	D2HGDH	AK7	CPEB4	C2orf42	SRSF1
ITGB3	SETBP1	CDK5R1	BANP	DGCR2	DAPK3	AKAP1	CPNE2	C3orf52	STK24
JARID2	SETD1B	CDK5RAP3	BAP1	DGKZ	DARS	AKAP10	CREB1	C4orf3	STK35
KANSL1	SETD2	CDKL1	BASP1	DHX30	DBF4B	AKAP11	CREBRF	C4orf32	STK38L
KAT2B	SHANK2	CECR2	BAZ1B	DICER1	DDIT4	AKAP12-1	CRKL	C4orf46	SUCO
KAT6A	SHANK3	CECR3	BBIP1	DIDO1	DDX19B	AKAP2	CRP	C5orf15	SURF4
KATNAL2	SIK1	CELF2	BBS5	DIP2A	DEDD	AKAP5	CRTC1	C5orf24	SUZ12
KCNB1	SIN3A	CELF2-AS2	BBX	DIP2B	DENND1C	AKAP6	CSDC2	C5orf30	SZRD1
KCNJ10	SLC12A5	CELSR1	BCAR1	DIP2C	DEPDC5	AKAP7	CSE1L	C6orf106	TAOK1
KCNQ2	SLC1A2	CENPV	BCAR3	DIRAS2	DHDPSL	AKAP8	CSF1	C6orf62	TBC1D4
KCNQ3	SLC38A10	CEP170	BCL2L1	DISP2	DHX16	AKAP8L	CSRNP1	C6orf89	TCF4
KCNS3	SLC6A1	CEP85L	BCL7A	DLC1	DHX29	AKAP9	CSRP2	C7orf49	TGFBR1
KDM3B	SLC7A3	CEP95	BCL9	DLG2	DIRAS1	AKD1	CTDSP2	C7orf50	TGFBR3
KDM4C	SLC7A5	CERS6	BCOR	DLG4	DKFZP434K028	AKIRIN2	CTDSPL	C7orf55-LUC7L2	TGIF2
KDM5B	SLC9A6	CES5AP1	BEND3	DLG5	DKK3	AKR1B1	CTDSPL2	C9orf78	TGOLN2
KDM5C	SLITRK5	CFL2	BEND5	DLGAP1	DLAT	AKR1B10	CTH	CA8	TMBIM6
KDM6A	SMARCA2	CHAC1	BICD1	DLGAP2	DLGAP2	AKR1C2	CYB561D1	CACNA2D1	TMED5
KDM6B	SMC3	CHD9	BICD2	DLGAP3	DLK2	AKR7A2	CYP39A1	CACUL1	TMEM123
KIAA1586	SNX14	CHKA	BID	DLGAP4	DMKN	AKT1	DAB2IP	CADM1	TMEM167A
KIF14	SNX5	CHMP6	BIRC6	DMWD	DNAJB5	AKT3	DAZAP2	CALM1	TMEM170A
KIF5C	SON	CIC	BLMH	DMXL2	DNAJC13	AKTIP	DCAF17	CALM2	TMEM170B
KIRREL3	SPAST	CIRBP	BLVRA	DNAJC6	DNMT1	ALAD	DCAF7	CALM3	TMEM189
KMT2A	SPEN	CITED2	BMI1	DNM1	DOLPP1	ALAS1	DCBLD2	CALR	TMEM248
KMT2C	SYNE1	CLCC1	BMPR1A	DOCK3	DONSON	ALCAM	DCC	CALU	TMEM64
KMT2E	SYT1	CLDN12	BMPR2	DOCK4	DPF2	ALDH18A1	DCP1A	CAMK2D	TMX1
KMT5B	TAF1	CLEC2L	BNIP1	DOCK9	DPH2	ALDH1A2	DCP2	CAMSAP2	TNPO1
KPTN	TAOK1	CLIP1	BOD1	DOPEY1	DPP3	ALDH2	DCUN1D1	CAMTA1	TNRC6B
LAMB1	TBC1D23	CLPP	BOLA3	DOPEY2	DPPA3	ALDH3A1	DCUN1D4	CAND1	TPD52L2
LEO1	TBC1D31	CMPK1	BPTF	DOT1L	DPY19L2	ALDH3A2	DCX	CANX	TRABD
LMX1B	TBCK	CNBP	BRAF	DPP8	DPY19L3	ALDH5A1	DDAH1	CAPNS1	TROVE2
LNPK	TBL1XR1	CNRIP1	BRD2	DPYSL2	DPYSL4	ALDH6A1	DDB1	CAPRIN1	UBE2E2
LRP1	TCF20	CNTF	BRD7	DSCAM	DSCR9	ALDH9A1	DDHD1	CAPZA1	UBE2K
LZTR1	TERF2	CNTRL	BRD9	DSCAML1	DUSP10	ALDOC	DDI2	CAPZA2	UBE2N
MACROD2	TET2	COIL	BRF1	DST	DUSP3	ALG1	DDX6	CAPZB	UBE2W
MAGEL2	TLK2	COL15A1	BRPF3	DTNA	DUSP7	ALG10	DENND5B	CASC3	UBN2
MBD5	TNRC6B	COL5A1	BRWD1	DTX1	DUSP9	ALG10B	DEPDC1B	CASD1	UGCG
MBOAT7	TRAF7	COLEC12	BSCL2	DUSP8	DYSFIP1	ALG11	DGKE	CASK	UGT8
MECP2	TRIO	COPB1	BTBD1	DYNC1H1	E2F6	ALG12	DGKI	CASP2	UPF1
MED12L	TRIP12	COPS4	BTD	EEF1A2	EBAG9	ALG2	DIDO1	CBFB	USP46
MED13	TRRAP	COQ2	BTF3	EEF2	EBI3	ALG8	DIRAS1	CBX3	VGLL3
MED13L	TSC1	COX5A	BTG3	EGR1	EBP	ALG9	DIRAS2	CBX5	VPS4B
MEF2C	TSC2	CPA2	BUD13	EHMT1	EDN1	ALK	DKK2	CBX6	WDTC1
MEIS2	UBA6	CPA4	BZW1	EHMT2	EEF1A2	ALKBH1	DLG2	CCDC117	WEE1
MET	UBE3A	CPA6	C10orf111	EIF2C1	EFCAB4B	ALKBH3	DLGAP3	CCDC122	WNK1
MFRP	UBE3B	CPEB3	C10orf114	EIF2C2	EFHD2	ALKBH4	DLK1	CCDC47	XPR1
MIR137	UBE3C	CPNE1	C10orf25	EIF4G1	EFNA3	ALKBH5	DLL4	CCDC50	YWHAB
MSNP1AS	UBN2	CPSF6	C10orf32	EIF4G2	EGR3	ALKBH8	DMBX1	CCDC86	ZBTB34
MTOR	UBR5	CREBRF	C10orf32-AS3MT	EIF4G3	EGR4	ALMS1	DNAJB1	CCND1	ZC3H12C
MYH10	UNC13A	CRELD2	C11orf58	ELFN2	EIF2S3	ALOX12B	DNAJC13	CCND2	ZFHX3
MYO5A	UNC79	CROCC	C11orf68	ELMO2	EIF4H	ALPL	DNAJC3	CCNF	ZFP36L2
MYO9B	UPB1	CROCCP3	C11orf95	EML2	ELF3	ALS2	DOCK11	CCNG2	ZMAT3
MYT1L	UPF2	CRTC3	C12orf23	ENC1	ELL2	ALS2CL	DOT1L	CCNT1	ZNF24
NAA15	UPF3B	CRYZL1	C12orf52	EP300	ELP1P	ALX1	DPY19L3	CCNY	ZNF280C
NACC1	USH2A	CSNK1G3	C14orf101	EP400	EMID2	AMACR	DPYSL5	CCSAP	ZNF462
NAV2	USP15	CSNK2A3	C14orf178	EPB41L1	EMP1	AMD1	DROSHA	CCT2	ZNF652
NBEA	USP45	CSRNP3	C14orf2	EPB49	EMP2	AMDHD1	DRP2	CCT3	ZNF800
NCKAP1	USP7	CSRP2BP	C14orf37	EPHA4	ENPP4	AMFR	DST	CCT7
NCOR1	USP9Y	CTBP2	C14orf80	EPN1	ENTPD4	AMH	DTNA	CD109
NEXMIF	VLDLR	CTCF	C15orf40	EXTL3	EPB41	AMMECR1	DTX1	CD151
NF1	VPS13B	CTSF	C15orf59	FAM115A	EPHB6	AMMECR1L	DTX4	CD164
NFE2L3	VSIG4	CTSH	C16orf45	FAM120A	EPHX3	AMN1	DUSP13	CD276
NFIB	WAC	CUBN	C16orf58	FAM160A2	EPN2	AMOT	DUSP18	CD2BP2
NFIX	WASF1	CUL1	C16orf70	FAM171B	EPN3	AMOTL2	DUSP5	CD46
NINL	WDFY3	CWF19L1	C16orf72	FAM179B	EPR1	AMPD2	DVL2	CD47
NIPBL	WNT1	CXXC4	C16orf80	FAM190B	ERC2	AMPH	DYNLL2	CD59
NLGN1	WWOX	CYB5D2	C16orf87	FAM21A	ETV3	ANAPC1	E2F3	CD81
NLGN2	XPC	CYB5R3	C17orf75	FAM5B	EXOC2	ANAPC10	E2F6	CDC23
NLGN3	XPO1	CYP11A1	C19orf12	FAM65A	EXOC6	ANAPC13	E2F7	CDC25A
NLGN4X	YEATS2	CYP20A1	C19orf43	FAM91A1	EXOC7	ANAPC2	EBF3	CDC27
NR2F1	YTHDC2	DAPK1	C19orf60	FASN	EYA2	ANAPC7	EBF4	CDC34
NR3C2	YWHAE	DBF4B	C1D	FAT1	F11R	ANGEL2	ECE1	CDC37
NR4A2	YY1	DCAF5	C1GALT1	FAT2	F8	ANGPT1	EDAR	CDC42
NRXN1	ZBTB16	DCUN1D4	C1orf123	FAT3	FAM123C	ANGPT2	EDEM3	CDC42SE2
NRXN2	ZMYND11	DDX5	C1orf131	FAT4	FAM131A	ANGPTL4	EEPD1	CDC5L
NRXN3	ZNF292	DDX59	C1orf174	FBXL16	FAM131B	ANK1	EFNA2	CDC73
NSD1	ZNF385B	DDX6	C1orf21	FBXL19	FAM134A	ANK2	EFNB2	CDCA4
NTNG1	ZNF462	DEDD2	C1orf220	FBXO41	FAM148A	ANK3	EFR3A	CDCA8
NTNG2	ZNF804A	DEF8	C1orf35	FCHO1	FAM165B	ANKDD1A	EGR3	CDH2
NTRK2	ZNF827	DEGS2	C1orf43	FKBP8	FAM187B	ANKH	EHD3	CDHR5
NUAK1	ZSWIM6	DENND4C	C1orf86	FOXK2	FAM38A	ANKIB1	EHF	CDIPT
NUDCD2	ZWILCH	DENND6B	C2	FOXO3	FAM3A	ANKLE2	EIF2B3	CDK1
OCRL		DERL1	C20orf112	FRMPD4	FAM5B	ANKMY2	EIF2S2	CDK17
OPHN1		DGCR5	C20orf24	FRY	FAM84A	ANKRA2	EIF5	CDK2
OR52M1		DGCR8	C20orf27	FSCN1	FAM96B	ANKRD10	ELAVL2	CDK2AP1
OTUD7A		DGUOK	C21orf49	FYN	FAM98C	ANKRD11	ELFN2	CDK4
OXTR		DHRS11	C21orf91	GABBR1	FANK1	ANKRD12	ELL2	CDK6
P2RX5		DHX30	C22orf24	GABBR2	FARP2	ANKRD13A	ELMO1	CDK9
P4HA2		DHX40	C22orf29	GARNL3	FASTK	ANKRD13C	ELOVL4	CDKN2A
PACS1		DIAPH1	C2orf47	GAS7	FBL	ANKRD13D	ELOVL6	CDKN2AIPNL
PACS2		DIO3OS	C4orf21	GBF1	FBXO31	ANKRD16	ELP6	CDV3
PAH		DIP2B	C4orf48	GCN1L1	FERMT2	ANKRD17	EML1	CEBPG
PAK1		DIP2C	C5orf28	GIT1	FEZ2	ANKRD2	EN1	CELF1
PAK2		DIS3L	C5orf30	GLUL	FGF4	ANKRD24	EN2	CELF2
PARD3B		DKK3	C5orf42	GM996	FGF5	ANKRD26	ENAH	CENPV
PAX5		DLEU1	C5orf54	GNAL	FKBP5	ANKRD27	EPB41	CEP44
PAX6		DLG1	C6orf136	GNAO1	FLJ23865	ANKRD28	EPB41L1	CEP85
PCCA		DLL4	C6orf211	GNAS	FLJ25006	ANKRD29	EPB41L2	CEP97
PCCB		DMRT1	C6orf70	GNAZ	FLJ42418	ANKRD32	EPB41L4A	CEPT1
PCDH19		DNAH14	C7orf10	GNB1	FLJ46026	ANKRD32-2	EPHB2	CERS2
PER2		DNAH2	C7orf26	GPAM	FOXA1	ANKRD37	ERC2	CFAP97
PHB		DNAJA2	C7orf55	GPM6A	FOXR2	ANKRD40	ERG	CFL1
PHF2		DNM1	C7orf55-LUC7L2	GPR158	FPR1	ANKRD44	ERMP1	CFL2
PHF21A		DNM1L	C7orf60	GPR162	FRAS1	ANKRD46	ERP44	CGGBP1
PHF3		DNMT3A	C7orf63	GPRIN1	FRZB	ANKRD52	EYA1	CHCHD3
PHF8		DOCK7	C8G	GRAMD1B	FTCD	ANKRD57	EYA4	CHD1
PHIP		DOK5	C8orf40	GRIK3	FUT3	ANKRD9	F3	CHD4
PHRF1		DOT1L	C8orf42	GRIK5	FXYD3	ANKS1B	FADS1	CHEK1
PIK3R2		DPH1	C9orf40	GRIN1	FXYD4	ANKS3	FAM102A	CHERP
PLCB1		DPYSL5	C9orf41	GRIN2A	FZD10	ANKS6	FAM105B	CHIC2
PLXNA4		DSEL	C9orf43	GRIN2B	GAK	ANO10	FAM126A	CHMP1A
PLXNB1		DYNC1H1	C9orf69	GRLF1	GALM	ANP32A	FAM126B	CHMP1B
POGZ		DYRK2	C9orf85	GRM4	GALNT12	ANP32B	FAM129A	CHRAC1
POMGNT1		DYX1C1	C9orf9	GRM5	GALNT14	ANP32E	FAM133A	CHRNA7
PON1		E4F1	C9orf91	GSK3B	GALNT2	ANTXR2	FAM133B	CHSY1
POU3F3		EBPL	C9orf96	GTF3C1	GALR3	ANUBL1	FAM134C	CHTF8
PPM1D		EDN2	CA11	GTF3C2	GANAB	ANXA11	FAM13A	CHTOP
PPP2CA		EFCAB11	CAB39	HCFC1	GART	ANXA4	FAM155A	CIRBP
PPP2R5D		EFCAB2	CACNA2D1	HCN2	GAS2L2	ANXA5	FAM155B	CKAP2
PREX1		EFNA5	CACTIN	HDAC4	GAST	ANXA7	FAM172A	CKAP4
PRICKLE1		EFNB2	CACYBP	HDAC5	GBA	AOF1	FAM177A1	CKAP5
PRICKLE2		EGF	CAHM	HDLBP	GBA2	AOX1	FAM184A	CKB
PRKCB		EGFR-AS1	CALM1	HEATR5B	GBA3	AP1G1	FAM192A	CKS2
PRKD1		EGR3	CALM2	HERC1	GCNT4	AP1GBP1	FAM193B	CLCC1
PRKD2		EHD2	CALM3	HERC2	GDF10	AP1M1	FAM222A	CLCN7
PRKN		EIF4E	CAMK1D	HIPK1	GIPC1	AP1S2	FAM222B	CLDN12
PRODH		EIF4H	CAMK2D	HIPK2	GJB6	AP2A2	FAM53C	CLIC4
PRR12		ELAC1	CAMK2N1	HIPK3	GLRA3	AP2B1	FAM65B	CLN6
PSMD12		ELAC2	CAMSAP1	HIVEP1	GLT1D1	AP2M1	FAM78A	CLPTM1
PTCHD1		ELAVL3	CAND1	HIVEP2	GNA11	AP3B1	FAM84B	CLTC
PTCHD1-AS		ELF2	CANX	HIVEP3	GP1BA	AP3D1	FAXC	CLUH
PTEN		ELK3	CAPN10	HK1	GP9	AP3M1	FBLN2	CMPK1
PTK7		ELK4	CAPN2	HMGXB3	GPAA1	AP3M2	FBLN5	CMTM4
PTPN11		ELOVL5	CAPN7	HNRNPUL1	GPC4	AP3S1	FBRSL1	CMTM6
PYHIN1		ELOVL6	CAPNS1	HSP90AB1	GPR144	AP4B1	FBXL20	CMTR1
QRICH1		EML1	CAPRIN2	HTT	GPR162	AP4E1	FBXO21	CNBP
RAB2A		EN1	CAPZA1	HUWE1	GPR172A	APAF1	FBXO30	CNIH1
RAB43		ENAH	CAPZA2	IDS	GPR20	APBA1	FBXO33	CNN2
RAC1		EPC1	CAPZB	IGSF9B	GPR37	APBA2	FBXW7	CNNM3
RAD21		EPHA3	CARM1	INPP4A	GPR50	APBB2	FCHSD1	CNOT6
RAI1		EPS15	CASC4	INTS1	GRAMD1C	APC	FEM1B	CNOT6L
RALA		ERAP1	CASD1	IPO13	GRB14	APC2	FGD6	CNOT7
RALGAPB		ERBB2IP	CASKIN2	IPO4	GRIK3	APCDD1	FGF14	CNOT9
RANBP17		ESPNP	CASP3	IPO5	GRIN1	APCDD1L	FIGN	COL19A1
RBFOX1		ESR2	CBFB	IQSEC2	GRIN2A	APEH	FKBP14	COL25A1
RBM27		EVL	CBLL1	IQSEC3	GRN	APH1A	FLRT3	COL4A3BP
RELN		EXOC6B	CBX3	IRS2	GSX2	APH1B	FNDC4	COLGALT1
RERE		EXOC7	CBX3P2	ITPR1	GTF2E2	API5	FOSB	COPS2
RFX3		EZH2	CBX5	ITSN1	GTF3C2	APIP	FOSL2	COPS7A
RHEB		FABP5	CBX6	JAK1	GTPBP10	APITD1	FOXB1	COPZ1
RIMS1		FAM105A	CCBL1	JPH3	GYLTL1B	APLF	FOXN3	COQ7
RLIM		FAM133B	CCDC103	JPH4	GZMH	APLP2	FOXN4	COQ8A
RNF135		FAM133DP	CCDC111	KALRN	H1F0	APOA1	FOXO4	CORO1C
ROBO2		FAM156A	CCDC115	KCNA2	H1FNT	APOA1BP	FOXP2	COX15
RORA		FAM156B	CCDC117	KCNB1	HADHA	APOH	FOXP4	COX8A
RORB		FAM160B1	CCDC127	KCNC3	HAUS4	APOO	FOXQ1	CPD
RPS10P2-AS1		FAM168B	CCDC132	KCND2	HAUS6	APP	FRMD4A	CPEB2
RPS6KA3		FAM171B	CCDC136	KCNH1	hCG_2039148	APPBP2	FRMPD3	CPEB3
SAE1		FAM173A	CCDC148	KCNH3	HECW1	APPL1	FRYL	CPEB4
SATB2		FAM175B	CCDC149	KCNH7	HIF3A	APPL2	FUBP1	CPNE1
SBF1		FAM193A	CCDC151	KCNMA1	HILS1	APRT	FUBP3	CPNE3
SCN1A		FAM208B	CCDC28B	KCNQ2	HINT2	APTX	FURIN	CPNE8
SCN2A		FAM20A	CCDC40	KCNQ3	HLA-DOB	AQP1	FUT9	CPOX
SCN8A		FAM20B	CCDC50	KCNT1	HMGA1	AQP11	FXR2	CPSF2
SCN9A		FAM49A	CCDC57	KDM4B	HNRNPL	AQP3	FZD3	CPSF4
SEMA5A		FAM72D	CCDC6	KDM5C	HOMER3	AQP7	G6PC3	CPSF6
SET		FAM76B	CCDC77	KDM6B	HOXA13	AQP9	GAB1	CPSF7
SETBP1		FAM98B	CCDC85C	KIAA0090	HR	AQR	GABBR2	CREB1
SETD1B		FANCL	CCDC88A	KIAA0100	HRK	AR	GABRB1	CREB3L2
SETD2		FARP1	CCDC97	KIAA0226	HS3ST5	ARC	GAD1	CREBBP
SETD5		FARSB	CCNE2	KIAA0284	HSPA12A	ARCN1	GALNT3	CREBZF
SGSH		FAT3	CCNG2	KIAA0317	HVCN1	ARD1A	GALNT5	CREG1
SHANK1		FBN3	CCNJ	KIAA0430	HYOU1	ARF1	GALNT7	CRIPT
SHANK2		FBRS	CCNT2	KIAA0664	IFNAR1	ARF3	GAREM	CRK
SHANK3		FBRSL1	CCSAP	KIAA0802	IFNAR2	ARF4	GATA2	CRKL
SHOX		FBXL14	CCSER2	KIAA0913	IFNGR2	ARF6	GATA6	CRNKL1
SIK1		FBXO11	CCT2	KIAA0947	IGF2BP1	ARFGAP1	GATAD2A	CS
SIN3A		FBXO16	CCT6B	KIAA1045	IGFALS	ARFGEF1	GCC1	CSDE1
SLC12A5		FBXO36	CCT7	KIAA1109	IGFBP2	ARFIP1	GCC2	CSE1L
SLC1A2		FBXO42	CD164	KIAA1244	IGSF8	ARFRP1	GCNT2	CSK
SLC35B1		FBXW11	CD24	KIAA1688	IL11	ARG2	GDF11	CSNK1A1
SLC38A10		FBXW4	CD276	KIAA2018	IL11RA	ARGLU1	GDF6	CSNK1D
SLC45A1		FBXW4P1	CDC123	KIF1A	IL13RA1	ARHGAP15	GFPT1	CSNK1E
SLC6A1		FES	CDC27	KIF1B	IL17B	ARHGAP18	GFPT2	CSNK2A1
SLC6A3		FGD4	CDC34	KIF21A	IL17RD	ARHGAP21	GGA2	CSNK2A2
SLC7A3		FGD6	CDC37L1	KIF21B	IL4R	ARHGAP24	GHR	CSTB
SLC7A5		FGF1	CDC40	KIF3C	ING5	ARHGAP26	GJA3	CTD-3222D19.2
SLC9A6		FGF9	CDC42BPA	KIF5A	INPP5J	ARHGAP31	GLRA2	CTDSP1
SLITRK5		FHDC1	CDC42BPB	KIF5C	INTS1	ARHGAP32	GLTP	CTDSPL2
SMAD4		FHOD3	CDC42EP3	KIFC2	INTS3	ARHGAP5	GMPS	CTNNB1
SMARCA2		FITM2	CDC42SE1	KLC1	IPO13	ARHGAP6	GNA13	CTPS1
SMARCA4		FKBP1A	CDH11	KLHL22	IRF2BP1	ARHGDIA	GNB5	CTSB
SMARCC2		FKBP5	CDH2	KNDC1	ITGAL	ARHGEF12	GNG12	CTSD
SMC1A		FKBP9	CDIPT	LARGE	ITGB1BP3	ARHGEF18	GNS	CTTN
SMC3		FLJ30838	CDK13	LARS2	ITGB8	ARHGEF2	GOLGA6A	CUL4A
SNX14		FLJ31662	CDK19	LHFPL4	ITSN1	ARHGEF3	GOLGA6B	CUL5
SNX5		FLJ41200	CDK2AP1	LINGO1	JMJD8	ARHGEF4	GOLGA6C	CWF19L2
SON		FLJ41350	CDK8	LLGL1	JOSD1	ARHGEF6	GOLGA6D	CYB5B
SOX5		FLJ44511	CDK9	LMTK2	JUND	ARHGEF7	GOLGA6L10	CYTH2
SPARCL1		FLJ45079	CDKN2AIP	LMTK3	KANK3	ARHGEF9	GOLGA6L4	DAG1
SPAST		FLJ45340	CDKN2D	LPHN1	KCNC4	ARID1A	GOLGA8A	DARS2
SPEN		FLRT2	CDR2	LPHN3	KCNF1	ARID1B	GOLM1	DAZAP1
SRCAP		FLYWCH1	CDS2	LPIN2	KCNH1	ARID2	GORASP1	DAZAP2
SRSF11		FLYWCH2	CEBPG	LPPR4	KCNK3	ARID4A	GPAM	DBNL
ST8SIA2		FNBP1	CECR3	LRP1	KCNQ3	ARID5B	GPATCH2	DCAF8
STAG1		FNBP1L	CECR5	LRP3	KDELC1	ARIH1	GPATCH2L	DCBLD2
STXBP1		FNBP4	CECR5-AS1	LRP8	KDM3A	ARIH2	GPD2	DCK
STXBP5		FNDC3B	CECR6	LRRC41	KDM4A	ARL1	GPR125	DCP2
SYNE1		FOXL2	CELF2	LRRC4B	KIAA0174	ARL3	GPR126	DCTD
SYNGAP1		FOXN2	CELF3	LRRC68	KIAA0913	ARL4C	GPR133	DCTN4
SYT1		FOXO1	CELF5	LRRC7	KIAA1967	ARL5A	GPR135	DCTN5
TAF1		FRA10AC1	CENPC1	LRRC8B	KIF12	ARL5B	GPR174	DCTPP1
TAF6		FRMD4A	CENPO	LRRN2	KIF5B	ARL6	GPR61	DCUN1D1
TANC2		FURIN	CENPV	LYNX1	KLK6	ARL6IP1	GPR75	DCUN1D3
TAOK1		FYN	CEP104	MACF1	KRBA1	ARL6IP5	GPRIN2	DCUN1D4
TAOK2		GABPB2	CEP170	MADD	KRT78	ARL8B	GPRIN3	DCUN1D5
TBC1D23		GALNT3	CEP19	MAGED1	KRT8	ARMC1	GRAMD2	DDI2
TBC1D31		GAP43	CEP290	MAGI2	KRTAP20-4	ARMC3	GRB2	DDIT4
TBCK		GBAS	CEP350	MAN2A2	KRTAP6-2	ARMC8	GREB1L	DDOST
TBL1XR1		GBX2	CEP63	MAP1A	KTI12	ARMC9	GREM1	DDX17
TBR1		GCLC	CEP76	MAP1B	LACTB2	ARMET	GRIA1	DDX21
TBX1		GDA	CEP95	MAP2	LAIR1	ARNT2	GRIK3	DDX3X
TCF20		GDI2	CEP97	MAP3K12	LARGE	ARNTL	GRIN2B	DDX42
TCF4		GET4	CERK	MAP4	LASS2	ARPC1A	GRIN2D	DDX5
TCF7L2		GGNBP2	CERS2	MAP4K4	LBH	ARPC2	GRM5	DDX56
TERF2		GIGYF1	CERS4	MAP7D1	LDHB	ARPC5	GSK3B	DDX6
TET2		GJB1	CFDP1	MAPK1	LGI3	ARPC5L	GSPT1	DEGS1
TH		GLCCI1	CFL2	MAPK4	LIMK1	ARPP-21	GSPT2	DEK
THRA		GLI2	CFLAR	MAPK8IP1	LIMK2	ARPP19	GTF2A2	DENND6A
TLK2		GLIS2	CGGBP1	MAPK8IP3	LIPA	ARPP21	GXYLT1	DENR
TM4SF20		GLTSCR1	CHAMP1	MAPKBP1	LOC100131642	ARRDC2	H2AFY	DERL2
TMLHE		GLTSCR1L	CHCHD6	MAST1	LOC400713	ARRDC3	H3F3B	DESI1
TNRC6B		GM140	CHD9	MAST2	LOC439914	ARRDC4	H3F3C	DESI2
TRAF7		GMFB	CHERP	MAST4	LOC80054	ARSA	HAND2	DGKH
TRAPPC6B		GNAI2	CHMP1B	MAZ	LOXL2	ARSD	HAO1	DHCR24
TRAPPC9		GNAS-AS1	CHMP6	MBD5	LPL	ART1	HAPLN1	DHCR7
TRIO		GNAZ	CHPT1	MBP	LRAT	ARV1	HBEGF	DHX15
TRIP12		GNB1	CHRAC1	MED13	LRP3	ARVCF	HCN4	DHX33
TRPC6		GNB2	CHSY1	MED13L	LRRC3	ARX	HDAC4	DIABLO
TRPM1		GOLGA6L7P	CHTOP	MED14	LRRC47	ASAH1	HECTD1	DIAPH1
TRRAP		GOLPH3	CIC	MED16	LRRIQ1	ASAP1	HEG1	DICER1
TSC1		GORASP2	CIRBP	MEF2D	LYSMD4	ASAP2	HGF	DKC1
TSC2		GPD2	CISD2	MFHAS1	MAD1L1	ASAP3	HIC1	DLD
TSHZ3		GPM6A	CITED2	MGAT5B	MAFF	ASB1	HIP1	DLX2
TTI2		GPR132	CIZ1	MIB1	MAGEB6	ASB14	HIPK3	DMD
TTN		GPR146	CKAP4	MICAL2	MAN1B1	ASB3	HIVEP3	DMKN
TYR		GPR153	CKAP5	MINK1	MAOA	ASB6	HLX	DNAJA3
UBA6		GPR39	CLASP1	MKL2	MARK2	ASB7	HMGB3	DNAJB14
UBE2H		GPR84	CLIC4	MLL	MARK4	ASB8	HNF4G	DNAJB6
UBE3A		GPRC5B	CLIP1	MLL2	MARS	ASB9	HNRNPF	DNAJC10
UBE3B		GRAMD4	CLK1	MLL3	MATN1	ASCC3	HOXA10	DNMBP
UBE3C		GRHL2	CLK4	MLL5	MCM3APAS	ASCL1	HOXA13	DOCK4
UBL7		GRID1	CLN6	MMP24	MCRS1	ASCL3	HOXA5	DOLPP1
UBN2		GSC2	CLOCK	MON2	MED24	ASF1A	HOXA9	DPAGT1
UBR5		GSE1	CLPP	MPRIP	MED27	ASH1L	HOXB8	DPY19L1
UBR7		GTF2A1	CLPTM1	MTMR4	MED29	ASH2L	HOXC6	DPY19L2
UCN3		GTF2I	CLPX	MTOR	MEN1	ASMTL	HSD17B8	DPY19L3
UNC13A		GTF3C2	CLTC	MTSS1L	MEPCE	ASNS	HSPD1	DPY19L4
UNC79		GTF3C6	CLUAP1	MYCBP2	MET	ASNSD1	HTT	DPYSL2
UNC80		GUK1	CLUH	MYH10	METT10D	ASPA	HUNK	DR1
UPB1		GUSB	CLVS2	MYO10	METTL7A	ASPG	ID3	DSG2
UPF2		GXYLT2	CMC2	MYO16	MFSD3	ASPH	IFFO2	DTYMK
UPF3B		GYPC	CMIP	MYO18A	MGC4294	ASPHD2	IGF1	DUSP19
USH2A		GZF1	CMPK1	MYO5A	MGST3	ASPM	IGJ	DUSP6
USP15		H2AFY2	CNEP1R1	MYST3	MKLN1	ASPSCR1	IGLON5	DYNC1LI2
USP45		H3F3AP4	CNIH	MYT1L	MLF2	ASRGL1	IGSF3	DYNLL1
USP7		HAAO	CNNM3	NACAD	MLN	ASTN1	IKZF1	DYNLL2
USP9X		HAPLN4	CNOT11	NAT8L	MMACHC	ASXL3	IKZF2	DYRK1A
USP9Y		HDGFRP3	CNOT3	NAV1	MORC3	ASZ1	IKZF5	E2F3
VAMP2		HEATR2	CNOT4	NAV2	MORN5	ATAD1	ILDR2	E2F7
VASH1		HECTD1	CNOT6	NAV3	MPND	ATAD3A	ING5	EAF1
VDR		HEXIM2	CNOT6L	NBEA	MPP2	ATCAY	INO80D	EBF3
VIL1		HIAT1	CNOT7	NCAM1	MPZL2	ATF2	INSM1	ECHS1
VIP		HINT1	CNOT8	NCAN	MRPL17	ATF4	INSR	EDEM1
VLDLR		HINT3	CNPPD1	NCDN	MRPL2	ATF7IP	IPMK	EDEM3
VPS13B		HIPK2	CNPY4	NCKAP1	MRPL34	ATG12	IPO7	EDIL3
VRK3		HIPK3	CNRIP1	NCOA1	MRPS6	ATG16L1	IRS1	EEA1
VSIG4		HIST1H2AM	CNTLN	NCOA2	MSLN	ATG2B	IRS4	EEF2
WAC		HIST1H2BO	COA5	NCOA6	MT1A	ATG3	ISL1	EFNA5
WASF1		HIST1H3J	COASY	NCOR1	MT1H	ATG4B	ITGA2	EFNB2
WDFY3		HIVEP2	COG7	NCOR2	MT1X	ATG4C	ITGA5	EI24
WDFY4		HMG20A	COIL	NCS1	MTHFD2	ATG5	ITGA8	EIF1AD
WDR26		HMGB1	COL4A3BP	NDRG2	MTNR1B	ATG7	ITPKC	EIF1AX
WDR93		HMGXB4	COL6A4P1	NDRG4	MVK	ATG9A	ITSN2	EIF2S3
WNK3		HMP19	COMMD10	NDST1	MYBBP1A	ATIC	JAG1	EIF3B
WNT1		HNRNPA2B1	COPB1	NEDD4	MYBL2	ATL1	JHDM1D	EIF3E
WNT2		HNRNPA3	COPG2	NELF	MYBPC2	ATL2	JMJD1C	EIF4A1
WWOX		HNRNPD	COPS4	NEURL	MYOM1	ATMIN	KAT6A	EIF4EBP1
XIRP1		HNRNPM	COPS7B	NEURL4	MYOM2	ATN1	KAT7	EIF4EBP2
XPC		HNRNPR	COQ4	NF1	NAALADL1	ATOH8	KBTBD11	EIF4G1
XPO1		HNRNPU	CORO2B	NFIC	NACC1	ATOX1	KBTBD8	EIF4G2
YEATS2		HNRNPU-AS1	COX11	NFIX	NAF1	ATP11A	KCMF1	EIF5
YTHDC2		HNRNPUL1	COX20	NGEF	NAT14	ATP11B	KCNA1	EIF5A
YWHAE		HNRPLL	COX4I1	NHSL1	NCAM2	ATP11C	KCNA4	EIF6
YY1		HPS6	COX5A	NISCH	NCAPD3	ATP12A	KCNA6	ELAC2
ZBTB16		HS3ST3A1	CPE	NLGN2	NCRNA00175	ATP13A3	KCNAB1	ELAVL1
ZBTB20		HSF2BP	CPEB2	NLGN3	NDUFS2	ATP1A1	KCND3	ELAVL2
ZC3H4		HSF5	CPEB3	NOMO1	NECAB3	ATP1B1	KCNJ3	ELK1
ZMYND11		HSP90AA1	CPEB4	NPAS2	NEK6	ATP1B2	KCNJ6	ELK4
ZNF18		HTA	CPNE1	NPTXR	NETO1	ATP1B3	KCNK10	ELMOD2
ZNF292		HTRA3	CPS1	NR2F1	NEURL4	ATP1B4-2	KCNK12	ELOVL1
ZNF385B		HYAL1	CPSF2	NRGN	NFAM1	ATP2A1	KCNK2	ELOVL5
ZNF462		HYAL2	CPSF6	NRIP1	NFASC	ATP2A2	KCNMB4	ELOVL7
ZNF517		HYDIN	CRB1	NRXN1	NFE2L2	ATP2B1	KCNN3	EMC1
ZNF548		ICA1	CRBN	NRXN2	NGEF	ATP2B2	KCTD16	EML4
ZNF559		ID2	CREBL2	NRXN3	NIPAL2	ATP2B3	KDM3A	EN2
ZNF626		IDNK	CREBZF	NSD1	NKAIN3	ATP2B4	KIAA0232	ENAH
ZNF713		IER2	CRELD1	NSF	NKPD1	ATP5A1	KIAA1033	ENO1
ZNF774		IER5	CRIM1	NTRK2	NKX2-1	ATP5A1W	KIAA1045	ENPP1
ZNF8		IER5L	CRIP2	NTRK3	NKX3-1	ATP5D	KIAA1109	ENSA
ZNF804A		IFIT5	CRKL	NUP98	NLGN2	ATP5G1	KIAA1147	ENY2
ZNF827		IFNGR2	CRLS1	NWD1	NLGN3	ATP5G3	KIAA1199	EPB41
ZSWIM5		IGF2BP1	CRNDE	ODZ2	NOL11	ATP5I	KIAA1549	EPB41L2
ZSWIM6		IGF2BP2	CRTAP	ODZ3	NOL6	ATP5J	KIAA1549L	EPHA7
ZWILCH		IGF2BP3	CRTC3	ODZ4	NOTCH2	ATP5J2	KIAA1551	ERBIN
		IGLL1	CRYL1	OGDH	NP	ATP5L	KIF3A	ERCC6
		IGSF8	CRYZL1	OLFM1	NPFFR1	ATP5O	KIRREL	ERCC8
		IL12A	CSTB	OXR1	NPL	ATP5S	KITLG	ERH
		IL18BP	CTBP1	PACS1	NPTX2	ATP6AP1L	KLF3	ERI1
		IL1R2	CTBP1-AS1	PACS2	NR2E1	ATP6AP2	KLF4	ERMP1
		INADL	CTBP2	PAK6	NR4A1	ATP6V0A1	KLHDC8A	ERO1A
		INHBC	CTCF	PCDH1	NRBF2	ATP6V0B	KLHL18	ERO1B
		INO80C	CTDSP2	PCDH10	NRBP2	ATP6V0C	KLHL31	ESCO2
		INO80D	CTDSPL2	PCDH7	NRD1	ATP6V0E1	KMT2A	ESYT1
		INSIG2	CTNNB1	PCDH9	NRG2	ATP6V0E2	KMT2C	ETFA
		INTS6	CTSD	PCDHA4	NRSN1	ATP6V1A	KPNA3	ETNK1
		IPMK	CTTN	PCDHAC2	NSUN4	ATP6V1B2	KPNA5	ETS2
		IPO5	CTTNBP2	PCDHGA12	NT5C3	ATP6V1C1	KPNA6	ETV5
		IRF2	CTU2	PCDHGC3	NT5DC1	ATP6V1C2	KPNB1	EVI5
		IRF2BP2	CUL1	PCLO	NTN5	ATP6V1D	KSR1	EXOC5
		IRF2BPL	CUL2	PCNX	NUBP2	ATP6V1H	LANCL3	EXOC8
		ITCH	CUL4A	PCNXL2	NUDT18	ATP7A	LAPTM4B	EXOSC6
		ITPKB	CUTC	PCNXL3	NUDT8	ATP8A1	LASP1	EZR
		ITSN1	CUX1	PDE2A	NUMBL	ATP8B2	LBH	FADS2
		ITSN2	CWC27	PDE4B	NUPR1	ATP9A	LCOR	FAF2
		JAG2	CWF19L1	PDE4DIP	OLA1	ATP9B	LDLR	FAM117B
		KANK1	CXXC5	PDE8B	OR10AD1	ATPAF1	LDLRAD3	FAM122B
		KANSL1-AS1	CYB5B	PDS5B	OR13J1	ATPBD4	LEP	FAM126A
		KAT6A	CYB5D1	PDZD2	OR3A4	ATRIP	LHX1	FAM134C
		KCMF1	CYB5D2	PDZD8	OR51E1	ATRN	LIFR	FAM135A
		KCNA10	CYB5R3	PEG3	OR52M1	ATRNL1	LIMK1	FAM160B1
		KCNA2	CYFIP1	PER1	OR5AR1	ATRX	LIN28A	FAM168B
		KCNMB2-IT1	CYP46A1	PFKM	OR5B21	ATXN10	LIN28B	FAM169A
		KCNN1	CYP4V2	PGM2L1	ORMDL3	ATXN2	LIN7C	FAM199X
		KCTD18	DALRD3	PHACTR1	OSMR	ATXN3	LMBR1L	FAM210A
		KCTD3	DAP	PHF12	OXNAD1	ATXN7	LMNB1	FAM217B
		KCTD6	DAP3	PHF20	OXT	ATXN7L1	LMTK2	FAM49B
		KDM1A	DAPK1	PHLDB1	OXTR	ATXN7L3	LMX1B	FAM53C
		KDM3B	DBF4	PHYHIP	P2RX1	AUH	LONRF1	FAM76B
		KDM8	DBF4B	PI4KA	P2RY1	AUP1	LOX	FAM8A1
		KIAA0020	DBN1	PIGQ	PAPSS2	AURKAIP1	LPCAT1	FAM91A1
		KIAA0368	DBP	PIKFYVE	PARD3	AUTS2	LPPR1	FAM96A
		KIAA0408	DCAF10	PINK1	PARD6A	AVIL	LPPR5	FAM98A
		KIAA0754	DCAF12	PIP5K1C	PARP11	AVP	LRAT	FAR1
		KIAA1429	DCAF17	PITPNM1	PARP8	AXIN1	LRP6	FAT1
		KIAA1549L	DCLK2	PITPNM2	PAX2	AXIN2	LRRFIP1	FBL
		KIAA1551	DCLRE1A	PJA2	PCBP4	AZI1	LSAMP	FBN2
		KIAA1737	DCP1A	PKD1	PCDHB7	AZI2	LSM12	FBXL17
		KIAA1841	DCTN5	PKP4	PCIF1	B3GALNT2	LYPD3	FBXO21
		KIF11	DCUN1D1	PLCB1	PCNT	B3GALT1	LYSMD3	FBXO25
		KIF16B	DCUN1D2	PLCH2	PCNXL2	B3GALT2	LZTS3	FBXO28
		KIF1B	DDHD2	PLD3	PCSK1	B3GALT6	MAFG	FBXO3
		KIF26B	DDI2	PLEC	PDCD5	B3GALTL	MAGI3	FBXO30
		KIF27	DDR1	PLP1	PDE8B	B3GNT1	MAN2A1	FBXO31
		KIF2A	DDX17	PLXNA1	PDE9A	B3GNT4	MAN2A2	FBXO5
		KIF5B	DDX31	PLXNA2	PDK4	B4GALNT4	MANEAL	FBXW11
		KIF9-AS1	DDX3X	PLXNA4	PDXK	B4GALT2	MAP2K7	FEM1B
		KLF12	DDX41	PLXNB1	PDXP	B4GALT3	MAP3K2	FGF5
		KLF6	DDX5	PLXND1	PDYN	B4GALT4	MAP3K4	FGFR1OP2
		KLF7	DDX51	POLR2A	PEBP1	B4GALT5	MAP4K5	FKBP4
		KLHDC1	DDX54	PPARGC1A	PECAM1	B4GALT6	MAPK1	FKBP5
		KLHL22	DDX59	PPFIA3	PELI1	B4GALT7	MAPK10	FLVCR1
		KLHL23	DDX6	PPM1E	PES1	B5FX54_TAEGU	MAPK14	FMR1
		KLHL24	DECR1	PPP1R9B	PEX11G	B5FX92_TAEGU	MAPK6	FNDC3A
		KPNA3	DEDD	PPP2R1A	PFKFB2	B5FXD4_TAEGU	MAPK8IP3	FOXC1
		KPNA6	DEGS1	PPP2R2C	PFKL	B5FXG6_TAEGU	MAPKAPK3	FOXJ3
		LAMB4	DEK	PPP2R5B	PGBD5	B5FXI1_TAEGU	MAPRE2	FOXK1
		LAMTOR5	DENND4A	PPP3CA	PHKA1	B5FXI8_TAEGU	MARCH5	FOXP1
		LANCL2	DENND4C	PREX1	PHKA2	B5FXL6_TAEGU	MARCH8	FOXRED2
		LARP1	DENND5B	PREX2	PHLDA3	B5FXW3_TAEGU	MARCKS	FRRS1
		LARP1B	DENND6B	PRICKLE2	PIGO	B5FY49_TAEGU	MATN3	FRS2
		LBR	DESI1	PRKACB	PIK3C2B	B5FYT8_TAEGU	MBD5	FSBP
		LCORL	DFNB59	PRKCB	PIK3R4	B5FZ53_TAEGU	MBLAC2	FSD1L
		LDB1	DGAT1	PRKCE	PIP5K1C	B5FZ66_TAEGU	MBOAT2	FSTL1
		LDB3	DGCR5	PRKCG	PITPNM1	B5G0C7_TAEGU	MBTD1	FUBP1
		LDLRAD4	DGCR6L	PROSAPIP1	PITPNM2	B5G0R0_TAEGU	MCF2L	FUBP3
		LEMD2	DGCR8	PRPF8	PKNOX2	B5G102_TAEGU	MDFI	FURIN
		LETM2	DGKI	PRR12	PLBD2	B5G180_TAEGU	MDGA1	FZD3
		LHFP	DHPS	PSAP	PLD3	B5G1C5_TAEGU	MDM4	FZD6
		LIG3	DHRS13	PSD	PLEKHA1	B5G1J6_TAEGU	MDN1	G2E3
		LIMD1-AS1	DHRS7	PTCH1	PLOD2	B5G2X4_TAEGU	MED1	G3BP1
		LINC00085	DHRSX	PTEN	PLP2	B5G3T0_TAEGU	MED12L	G3BP2
		LINC00273	DHX29	PTK2	PLSCR4	B5KFQ3_TAEGU	MED13	GABARAPL2
		LINC00313	DHX40	PTK2B	PLUNC	B5KFQ7_TAEGU	MED13L	GABPA
		LINC00381	DICER1	PTPN11	PLXDC1	B5MF02_TAEGU	MED14	GALNT1
		LINC00424	DICER1-AS1	PTPN5	PLXNA1	BAALC	MEGF11	GALNT4
		LINC00426	DIDO1	PTPRD	PLXNB1	BACE1	MEIS2	GAN
		LINC00460	DIP2A	PTPRF	PNKD	BACE2	MEPCE	GANAB
		LINC00461	DIP2C	PTPRG	PNKP	BACH1	MESDC1	GART
		LINC00478	DIRC2	PTPRJ	PNMA5	BACH2	MET	GAS1
		LINC00487	DIS3L	PTPRN2	PNRC1	BAG1	METTL21A	GATA6
		LINC00578	DIS3L2	PTPRS	POLDIP2	BAG2	MFHAS1	GATAD2A
		LINC00583	DKFZP434A062	PTPRT	PORCN	BAG4	MGAT1	GATAD2B
		LINC00595	DLEU2	PUM1	POU6F2	BAHCC1	MGAT4B	GCFC2
		LINC00598	DLG1-AS1	PUM2	PPEF2	BAHD1	MICALCL	GCLM
		LINC00638	DLG5	QKI	PPP1R2P9	BAI1	MICU3	GDAP2
		LINC00705	DLG5-AS1	R3HDM1	PPP2R4	BAI2	MIEF1	GDI2
		LINC00838	DLGAP1	R3HDM2	PPT2	BAI3	MIER2	GET4
		LINGO1	DLX1	RALGAPA1	PRAM1	BAIAP2	MIER3	GFPT1
		LIPT2	DMC1	RALGAPB	PRCP	BAIAP2L2	MINPP1	GID8
		LLPH	DMXL2	RALGDS	PREB	BANP	MIPOL1	GIGYF2
		LMO4	DNAJA2	RAP1GAP	PRG2	BAP1	MKNK2	GINS1
		LOC100129148	DNAJB14	RAP1GAP2	PRKCG	BASP1	MLLT10	GINS3
		LOC100130155	DNAJC10	RAPGEF1	PRKCQ	BAT2D1	MMD	GK5
		LOC100130264	DNAJC11	RAPGEF2	PRKX	BAT2L	MME	GLB1
		LOC100130370	DNAJC16	RAPGEF4	PRMT2	BAT2L2	MN1	GLCE
		LOC100131496	DNAJC27	RAPGEFL1	PRMT6	BAX	MNT	GLO1
		LOC100132354	DNAJC27-AS1	RASGRF1	PROS1	BAZ2B	MOB1B	GLOD4
		LOC100133985	DNAJC3	RASGRP1	PRPF3	BBS10	MOSPD3	GLS
		LOC100216479	DNAJC30	RC3H1	PSEN1	BBS12	MPP2	GLUL
		LOC100287010	DNAJC7	RC3H2	PSG4	BBS2	MPP6	GMCL1
		LOC100287036	DNMT3A	RELN	PSMD3	BBS4	MPPED2	GMFB
		LOC100288346	DOCK7	RERE	PTBP1	BBS5	MSANTD3-TMEFF1	GNA11
		LOC100292680	DOCK9	REV3L	PTGDR	BBX	MSI1	GNAQ
		LOC100505658	DOK6	RGS7BP	PTGER4	BC005537	MSI2	GNAS
		LOC100505768	DOLPP1	RHOB	PTPN23	BC030336	MSL1	GNB1
		LOC100505795	DOPEY1	RHOBTB2	PTPRN	BCAN	MTDH	GNG12
		LOC100506190	DOT1L	RICH2	PTS	BCAP29	MTMR4	GNL3L
		LOC100506421	DPAGT1	RIMBP2	PTTG1IP	BCAR1	MTSS1L	GNS
		LOC100506585	DPH5	RPH3A	PURG	BCAR3	MUC19	GOLGA3
		LOC100506795	DPP3	RPRD2	PVRL1	BCAS3	MVB12B	GOLGA7
		LOC100507217	DPY19L2	RPTOR	PXN	BCAT1	MXI1	GOLIM4
		LOC100507501	DPY19L2P3	RTN1	PYCR2	BCKDHB	MYBL1	GOLM1
		LOC149950	DPY19L3	RTN3	PYGL	BCL10	MYH10	GOLPH3
		LOC253044	DPYSL2	RTN4	QSOX1	BCL11A	MYOCD	GOLT1B
		LOC282997	DPYSL5	RTN4R	RAB1B	BCL11B	MYT1	GOPC
		LOC283663	DRAP1	RUSC1	RAB20	BCL2L1	N4BP1	GOT2
		LOC284260	DRAXIN	RUSC2	RAB7L1	BCL2L13	NAA15	GPAM
		LOC286442	DRG1	RYR2	RAD54L2	BCL3	NAA50	GPATCH2
		LOC339505	DSE	SALL2	RAP1GAP	BCL6	NABP1	GPBP1L1
		LOC339529	DSTYK	SAMD4B	RASA4	BCL7A	NACC2	GPD2
		LOC339822	DTD1	SAP130	RASAL1	BCL9	NAIF1	GPI
		LOC388692	DTX4	SAPS1	RASGRP3	BCL9L	NAPEPLD	GPM6B
		LOC388906	DTYMK	SAPS2	RBL1	BCLAF1	NAV2	GPR107
		LOC389705	DUS2L	SASH1	RBMXL3	BCOR	NAV3	GPR180
		LOC400940	DUSP12	SBF1	RCC2	BCORL1	NBEAL1	GPR63
		LOC401242	DUSP4	SCAF1	RDH14	BCR	NCAM1	GPX4
		LOC440461	DVL3	SCAP	RDX	BCS1L	NCAN	GRAMD1A
		LOC441204	DYNC1I2	SCD2	RELL1	BDH1	NCOA1	GRB10
		LOC643723	DYNC1LI2	SCN2A	RHBDF2	BDH2	NCOA7	GRB2
		LOC643802	DYNLL1	SCN8A	RHOBTB3	BDNF	NCS1	GRINA
		LOC644172	DYRK1A	SEC14L1	RHOD	BECN1	NDST1	GRPEL1
		LOC644189	DZIP1	SEC16A	RIBC1	BEND4	NDUFS4	GRPEL2
		LOC645166	E4F1	SEC23A	RIMKLA	BEND5	NEBL	GRWD1
		LOC645752	EARS2	SECISBP2L	RING1	BEND7	NEDD4	GSE1
		LOC646736	EBPL	SEPT3	RIPK4	BET1	NEK2	GSK3B
		LOC646903	ECHDC1	SEPT5	RIT1	BET1L	NEK6	GSPT1
		LOC728175	EDEM1	SETD5	RNASE7	BFAR	NEO1	GSR
		LOC728463	EEA1	SETX	RNF114	BGLAP	NETO1	GTF2A1
		LOC729013	EEF1A1	SEZ6L2	RNF123	BHLHB2	NETO2	GTF2H3
		LOC729059	EEF1B2	SGIP1	RNF216L	BHLHE22	NEURL1B	GTF3C1
		LOC731275	EFCAB14	SGSM2	RNF220	BHLHE40	NEURL4	GTF3C4
		LOC84931	EFCAB2	SH3BP4	RNF26	BHLHE41	NEUROD4	GTPBP4
		LONP2	EFCAB7	SHANK1	RNF31	BHMT2	NEUROD6	GUCD1
		LONRF1	EFNB2	SHANK2	RNPEP	BICD1	NF1	GXYLT1
		LONRF2	EFNB3	SHANK3	ROBLD3	BICD2	NFASC	GYS1
		LPCAT4	EFS	SIPA1L1	ROGDI	BIN1	NFAT5	H1FX
		LPHN1	EFTUD2	SIPA1L2	ROR2	BIRC2	NFE2L2	H2AFV
		LPHN2	EHMT2	SIPA1L3	RPH3A	BIRC5	NFIA	H2AFX
		LPHN3	EI24	SKI	RPS10P7	BIRC6	NFIB	H2AFY
		LPPR4	EIF1	SLC12A5	RPS29	BIVM	NGFR	H3F3B
		LPPR5	EIF1AD	SLC12A6	RRAGA	BLM	NGFRAP1	HACD3
		LPXN	EIF2AK2	SLC17A7	RRP1B	BLMH	NHS	HBS1L
		LRCOL1	EIF2B4	SLC1A2	RSPH10B	BLOC1S2	NIPAL4	HCFC1
		LRFN4	EIF2B5	SLC22A17	RTN4IP1	BLVRA	NIPBL	HDAC2
		LRP3	EIF3B	SLC24A2	RTP4	BLZF1	NKX3-2	HDAC3
		LRP5	EIF3E	SLC25A23	RUNX1	BMI1	NLN	HDAC4
		LRRC16A	EIF3J	SLC4A3	RXRB	BMP1	NMRK1	HDGF
		LRRC34	EIF4E	SLC4A4	RYR3	BMP15	NOL4	HEATR1
		LRRC37A4P	EIF4E3	SLC4A8	S100A10	BMP2	NOVA1	HELB
		LRRC37B	EIF4ENIF1	SLC6A1	SAMD8	BMP3	NPAS3	HELLS
		LRRC37BP1	EIF4G2	SLC6A17	SARNP	BMP7	NPAT	HELZ
		LRRC41	EIF4H	SLC8A1	SCAMP4	BMPER	NPEPPS	HES6
		LRRC7	EIF5	SLC8A2	SCML1	BMPR2	NPTX1	HIBADH
		LRRTM2	ELAC1	SLITRK5	SCO1	BMS1	NPTX2	HIF1A
		LSAMP	ELAVL2	SMARCA2	SCYL1	BNC1	NPTXR	HIPK1
		LSM4	ELMO2	SMARCA4	SDC4	BNIP1	NR1D2	HIPK3
		LZTS1	ELMOD3	SMARCC2	SECTM1	BNIP2	NR2F2	HIST1H2BK
		LZTS1-AS1	ELMSAN1	SMG1	SELPLG	BNIP3L	NR2F6	HIST1H4H
		MACF1	ELP2	SMPD3	SEMA3E	BOC	NR5A2	HIST1H4J
		MAGED4	EMC1	SNAP25	SEMA4C	BOD1	NRARP	HM13
		MALSU1	EMC7	SNAP91	SEMA5B	BOD1L	NRBF2	HMG20A
		MAML1	EMC8	SNPH	SEMA6B	BOK	NREP	HMGA1
		MAML3	EME2	SOBP	SEMA7A	BPGM	NRIP2	HMGA2
		MAP10	ENAH	SON	SEPN1	BPNT1	NRK	HMGB2
		MAP1B	ENDOD1	SORBS2	SEPT2	BPTF	NRP2	HMGCR
		MAP2K4	ENO4	SORL1	SERAC1	BRAP	NRXN1	HMGN2
		MAP3K12	ENOPH1	SORT1	SERPINA4	BRCA1	NSD1	HMGN4
		MAP3K2	EP300	SPAG9	SF3A3	BRCC3	NT5C1A	HN1
		MAP3K4	EP400	SPARCL1	SFRS11	BRD1	NTN1	HN1L
		MAP4K4	EPB41L1	SPEG	SFRS12IP1	BRD2	NUP210	HNRNPA0
		MAP4K5	EPB41L5	SPEN	SH3RF1	BRD3	NUS1	HNRNPA2B1
		MAPK11	EPC1	SPHKAP	SHKBP1	BRD4	NXF1	HNRNPA3
		MAPK8IP2	EPC2	SPIRE1	SIGLEC5	BRD7	NXT2	HNRNPAB
		MAPRE3	EPG5	SPRED1	SIRT4	BRD8	OAF	HNRNPC
		MARCH7	EPHA5	SPRN	SKA2	BRD9	ONECUT2	HNRNPD
		MARCKS	EPM2A	SPTAN1	SKI	BRE	ONECUT3	HNRNPF
		MBD3	EPS15L1	SPTB	SKIV2L	BRI3	OPA1	HNRNPH1
		MCF2L2	ERBB2IP	SPTBN1	SLC12A2	BRI3BP	ORC5	HNRNPK
		MCM9	ERC1	SPTBN2	SLC16A3	BRIX1	OSBPL10	HNRNPL
		MED18	ERCC2	SRCIN1	SLC16A9	BRMS1L	OSER1	HNRNPM
		MEF2C	ERF	SREBF2	SLC19A2	BRP44	OTUD7A	HNRNPR
		MEF2D	ERLIN2	SRGAP3	SLC22A15	BRP44L	OTX2	HNRNPU
		MEG9	ESD	SRRM2	SLC22A24	BRS3	P2RY2	HNRNPUL1
		MEIS2	ESF1	STK25	SLC25A13	BRSK2	PACS1	HOMER1
		MELK	ESYT2	STOX2	SLC25A25	BRUNOL6	PAIP2	HOMER2
		METTL2B	ETFB	STRN4	SLC25A32	BRWD1	PAIP2B	HOOK3
		METTL9	ETHE1	STXBP1	SLC25A44	BRWD2	PALM2	HOXA10
		MEX3B	ETS2	STXBP5	SLC26A1	BRWD3	PANK1	HOXA13
		MFF	ETV3	SUPT6H	SLC2A1	BSDC1	PAPD7	HOXA9
		MFSD4	ETV6	SV2A	SLC2A10	BSG	PAPPA	HOXB2
		MGARP	EXD2	SV2B	SLC30A5	BSN	PAPSS2	HOXB7
		MGC15885	EXD3	SYMPK	SLC31A1	BTAF1	PARD6B	HOXB9
		MGC2752	EXOC5	SYN1	SLC31A2	BTBD1	PAX6	HOXD13
		MGST2	EXOC6	SYNE1	SLC32A1	BTBD10	PAX9	HP1BP3
		MIA3	EXOC6B	SYNGAP1	SLC35B1	BTBD11	PCDH1	HPRT1
		MIAT	EXT2	SYNGR1	SLC38A7	BTBD12	PCDH9	HRK
		MIDN	FAAH	SYNJ1	SLC44A3	BTBD2	PCGF3	HS2ST1
		MIR100HG	FADS2	SYNPO	SLC4A1AP	BTBD3	PCM1	HSBP1
		MIR101-1	FAF1	SYT1	SLC4A2	BTBD6	PCNX	HSP90AA1
		MIR1226	FAHD1	SYT7	SLC6A11	BTBD7	PDE10A	HSP90B1
		MIR124-2	FAM102A	TANC2	SLC6A9	BTF3	PDE1B	HSPA4
		MIR125A	FAM105B	TAOK1	SLC7A8	BTF3L4	PDE3A	HUS1
		MIR125B1	FAM108C1	TAOK2	SMG1	BTG1	PDE3B	HYOU1
		MIR1276	FAM110B	TBC1D9	SMPD1	BTK	PDE7B	ICMT
		MIR1279	FAM115A	TBC1D9B	SNAP91	BTRC	PDE8B	ID3
		MIR1281	FAM117B	TCF20	SNIP	BUB1	PDGFRA	ID4
		MIR1284	FAM120A	TCF25	SNX4	BUB3	PDHX	IDH3A
		MIR1288	FAM131B	TCF4	SOCS2	BVES	PDIA5	IER2
		MIR1301	FAM133B	TEF	SOD1	BXDC2	PDK1	IER3IP1
		MIR130B	FAM133DP	THRA	SON	BYSL	PDK3	IGF2BP1
		MIR148B	FAM134A	TIAM1	SOX18	BZRAP1	PDLIM2	IGF2R
		MIR149	FAM13B	TLE3	SPATA5L1	BZW1	PDLIM4	IKZF5
		MIR152	FAM160B1	TLN2	SPEM1	BZW2	PDP2	ILF3
		MIR153-2	FAM160B2	TMEM132A	SPNS1	C10ORF104	PDPK1	IMPA1
		MIR17	FAM161A	TMEM151A	SPON2	C10ORF104-2	PDPN	IMPACT
		MIR17HG	FAM171A1	TMEM151B	SPPL2A	C10ORF107	PDS5B	IMPAD1
		MIR181A2	FAM171A2	TMEM63B	SPRY4	C10ORF118	PEAK1	ING4
		MIR181A2HG	FAM173A	TMEM8B	SRF	C10ORF119	PEG10	INO80E
		MIR18A	FAM204A	TMOD2	SRGAP1	C10ORF137	PELI2	INSIG1
		MIR1976	FAM20B	TNIK	SRRM1	C10ORF140	PELI3	INTS6
		MIR19A	FAM20C	TNK2	SSBP4	C10ORF141	PER2	INTU
		MIR19B1	FAM211B	TNKS	SSNA1	C10ORF2	PFKM	IP6K1
		MIR2053	FAM228B	TNPO2	SSTR4	C10ORF28	PGAP1	IPMK
		MIR20A	FAM47E	TNRC18	ST20	C10ORF32	PGM2L1	IPO5
		MIR2355	FAM57A	TNRC6B	ST3GAL1	C10ORF46	PGP	IPO7
		MIR3064	FAM65A	TNS3	ST6GALNAC2	C10ORF47	PHB	IPO8
		MIR3134	FAM69A	TPPP	ST6GALNAC3	C10ORF84	PHC2	IRAK1
		MIR3158-2	FAM89B	TRAK1	ST8SIA5	C10ORF88	PHF15	IREB2
		MIR3165	FAM8A1	TRAK2	STIM2	C11H9ORF116	PHF20	IRF2BP2
		MIR3169	FAM92A1	TRAPPC10	STK32A	C11ORF24	PHF6	ITGAV
		MIR3188	FAM98B	TRIL	STK33	C11ORF30	PHGDH	ITM2B
		MIR3199-1	FANK1	TRIM2	STOM	C11ORF41	PHLPP2	ITM2C
		MIR331	FAR1	TRIM3	STON2	C11ORF46	PIK3C2A	ITPR3
		MIR339	FARSB	TRIM32	STRN4	C11ORF54	PIK3CA	JADE3
		MIR3609	FASN	TRIM37	SUGT1P	C11ORF58	PIK3R1	JAGN1
		MIR3618	FASTKD3	TRIM9	SULT1B1	C11ORF59	PITHD1	JAM3
		MIR3658	FASTKD5	TRIO	SUPV3L1	C11ORF60	PITPNM2	JMJD4
		MIR365A	FAT1	TRIP12	SUZ12P	C11ORF63	PKIA	JTB
		MIR3660	FAXC	TRO	SYNGAP1	C11ORF67	PKIB	JUN
		MIR3675	FBLN1	TRPC4AP	SYTL4	C11ORF70	PLAA	JUND
		MIR3679	FBXL14	TRPM3	SYVN1	C11ORF73	PLAG1	KANSL1L
		MIR3688-2	FBXL19	TRRAP	TAF6L	C11ORF74	PLAGL1	KATNAL1
		MIR3917	FBXL19-AS1	TSC2	TAX1BP3	C11ORF75	PLAGL2	KBTBD6
		MIR3919	FBXL5	TSC22D1	TBC1D10B	C11ORF87	PLCE1	KCNJ3
		MIR3924	FBXO11	TSHZ1	TBC1D22B	C11ORF90	PLCL2	KCTD12
		MIR3975	FBXO18	TSPAN7	TBC1D24	C12ORF11	PLEKHH1	KCTD5
		MIR4291	FBXO24	TSPYL4	TBXA2R	C12ORF23	PLEKHH2	KDELC2
		MIR4296	FBXO31	TTBK1	TCP10L	C12ORF26	PLEKHM1	KDELR1
		MIR4309	FBXO36	TTBK2	TEKT1	C12ORF30	PLK2	KDELR2
		MIR4319	FBXO42	TTC3	TET3	C12ORF35	PLXNC1	KDM3B
		MIR4323	FBXO7	TTC7B	TF	C12ORF43	PLXND1	KDM5A
		MIR4432	FBXO9	TTLL7	TFPT	C12ORF45	PMF1-BGLAP	KDM6A
		MIR4442	FBXW11	TTYH1	TFRC	C12ORF48	PNISR	KDM7A
		MIR4466	FBXW4	TTYH3	TGFB2	C12ORF49	PNRC2	KHDRBS1
		MIR4526	FCHSD2	TUBB3	TGM2	C12ORF5	POFUT1	KHSRP
		MIR4653	FDFT1	TUBB4	TGM6	C12ORF51	POGLUT1	KIAA1524
		MIR4669	FEM1B	TULP4	THAP11	C12ORF51-1	POGZ	KIF11
		MIR4677	FGD5-AS1	UBA1	THSD4	C12ORF57	POM121C	KIF18B
		MIR4714	FGD6	UBAP2L	THUMPD2	C12ORF66	POTEG	KIF23
		MIR4796	FGFR2	UBE2O	TIMP1	C12ORF72	POTEM	KIF2A
		MIR4803	FHOD3	UBE3B	TJP3	C13ORF1	POU2F1	KIF3A
		MIR5047	FIP1L1	UBE3C	TMC7	C13ORF23	POU2F3	KIF5B
		MIR5093	FITM2	UBQLN1	TMED10	C13ORF36	POU3F3	KLHDC3
		MIR5188	FIZ1	UBQLN2	TMED4	C13ORF37	PPAP2B	KLHL11
		MIR5190	FJX1	UBR3	TMEM100	C14ORF102	PPARG	KLHL15
		MIR5191	FKBP4	UBR5	TMEM135	C14ORF109	PPARGC1A	KLHL21
		MIR548H4	FKBPL	UHRF1BP1L	TMEM149	C14ORF118	PPFIA2	KLHL24
		MIR548Q	FKRP	ULK1	TMEM155	C14ORF121	PPIF	KLHL28
		MIR548T	FLAD1	ULK2	TMEM159	C14ORF126	PPIG	KLHL8
		MIR548W	FLJ10038	UNC13A	TMEM164	C14ORF129	PPM1E	KMT2D
		MIR548X	FLJ31306	UNC13C	TMEM169	C14ORF133	PPME1	KPNA1
		MIR5692C2	FLJ33630	UNC5A	TMEM177	C14ORF135	PPP1CC	KPNA4
		MIR5693	FLJ37453	UQCRC1	TMEM204	C14ORF147	PPP1R9A	KPNA5
		MIR5699	FLJ38109	USP22	TMEM205	C14ORF153	PPP4C	KPNA6
		MIR5702	FLJ38576	USP32	TMEM214	C14ORF156	PPP4R1L	KPNB1
		MIR5703	FLJ42289	USP34	TMEM22	C14ORF159	PPP4R2	KRAS
		MIR603	FLJ44511	USP5	TMEM38A	C14ORF166	PRCP	LAMC1
		MIR671	FLVCR1	USP9X	TMEM50B	C14ORF169	PRDM16	LAMP1
		MIR877	FLVCR1-AS1	VAMP2	TMEM53	C14ORF23	PRELID2	LAMP2
		MIR9-2	FNBP1	VPS13D	TMEM55B	C14ORF37	PRICKLE1	LAPTM4A
		MIR9-3	FNBP1L	VPS41	TMEM8A	C14ORF4	PRKD1	LAPTM4B
		MIR92A1	FNBP4	WASF1	TMEM90B	C14ORF43	PRKX	LARP1
		MIR99A	FNTB	WDFY3	TMOD3	C14ORF68	PRMT8	LARP4
		MIR99B	FOSL2	WDR13	TMTC2	C14ORF83	PRPF19	LATS1
		MIRLET7A1	FOXJ2	WDR6	TNFAIP8	C15ORF23	PRR12	LBR
		MIRLET7C	FOXJ3	WNK1	TNFRSF10B	C15ORF24	PSEN1	LCLAT1
		MIRLET7E	FOXM1	WNK2	TNFRSF8	C15ORF40	PTBP2	LCOR
		MKNK2	FOXO3	WWC1	TP53BP2	C15ORF41	PTCHD1	LDHB
		MLL2	FOXP1	XPO6	TRIB2	C15ORF42	PTCHD4	LEF1
		MLLT11	FRA10AC1	XPO7	TRIM26	C15ORF43	PTGDR	LEMD3
		MMADHC	FRG1	YWHAG	TRIM3	C15ORF44	PTGER3	LEPROTL1
		MN1	FSD1L	ZC3H4	TRIM35	C15ORF48	PTGFRN	LETMD1
		MNAT1	FTSJD2	ZC3H7B	TRIP10	C15ORF57	PTPN4	LGALS3BP
		MOB3A	FUBP1	ZCCHC14	TRMT6	C15ORF59	PTPN5	LGR5
		MORF4L1	FUBP3	ZEB2	TRPM5	C15ORF62	PTPN9	LIFR
		MORN4	FUS	ZER1	TSC2	C16ORF13	PTPRB	LIMD1
		MRC2	FUT4	ZFHX2	TTC39C	C16ORF42	PTPRT	LIN7C
		MRPS18B	FUT8	ZFP106	TTLL6	C16ORF45	PURA	LITAF
		MRPS9	FUT8-AS1	ZFR	TUBB4Q	C16ORF5	PVRL4	LLGL1
		MSANTD1	FZD1	ZFYVE1	TUBGCP5	C16ORF58	PXN	LMAN1
		MSH6	FZD2	ZHX3	TWF1	C16ORF61	QKI	LMBR1
		MSI1	G6PC3	ZMIZ1	TXNL4A	C16ORF62	RAB11FIP1	LMBRD2
		MST1P2	GABARAP	ZMIZ2	TYRO3	C16ORF63	RAB15	LMNB1
		MSX2	GABBR1	ZNF238	UBE2D3	C16ORF68	RAB20	LMNB2
		MTMR4	GABPA	ZNF365	UBE2T	C16ORF70	RAB24	LMO4
		MTMR9LP	GABPB1	ZNF462	UBIAD1	C16ORF72	RAB27A	LNPEP
		MTSS1	GALE	ZNF521	UBXN6	C16ORF73	RAB33B	LONRF2
		MYCNOS	GALNT2	ZNF536	UFSP2	C17ORF106	RAB39B	LPCAT1
		MYEF2	GALNT7	ZNF704	UNC119B	C17ORF108	RAB4A	LPCAT2
		MYH10	GAN	ZNF827	UNQ6493	C17ORF28	RAD51D	LPCAT3
		MYO1D	GANC	ZNFX1	UQCRC1	C17ORF48	RAD54L2	LPGAT1
		MYO1F	GAPDH	ZYG11B	URB2	C17ORF58	RAI14	LPIN1
		MYO5A	GAR1		USP16	C17ORF59	RALGAPA2	LRIG2
		MZF1	GART		UTF1	C17ORF62	RAP1B	LRP12
		N4BP1	GAS1		VAMP8	C17ORF63	RAPGEF2	LRPAP1
		NAA25	GAS6		VARS	C17ORF68	RARA	LRRC47
		NAALADL2	GATAD1		VASN	C17ORF71	RASA2	LRRC58
		NADK	GATAD2B		VPS26B	C17ORF75	RASD2	LRRC59
		NAMPT	GATM-AS1		VPS36	C17ORF97	RASGEF1B	LRRC8B
		NANS	GBAS		VSIG4	C18ORF1	RBM15B	LSM14A
		NAV1	GCLM		VWF	C18ORF10	RBP2	LSM4
		NBAS	GDI1		WASF2	C18ORF19	RBPMS2	LSM5
		NBPF1	GET4		WBSCR17	C18ORF21	RCAN2	LUC7L2
		NCALD	GFM2		WDR16	C18ORF22	RCOR3	LZIC
		NCAM1	GGA1		WDR4	C18ORF25	REEP2	M6PR
		NCAM2	GGA2		WDR45L	C18ORF32	RELN	MACF1
		NCAN	GGCX		WEE1	C18ORF45	REPS1	MAD2L1
		NCAPG	GGNBP2		WRB	C18ORF51	RERE	MAGT1
		NCF2	GGPS1		YAP1	C18ORF55	RET	MAK16
		NCKAP1	GHDC		ZBTB12	C18ORF8	RFX3	MANEAL
		NCKAP5	GHITM		ZBTB16	C19ORF10	RGL2	MAP1B
		NCL	GID8		ZBTB2	C19ORF2	RGPD4	MAP2K1
		NCOA1	GIGYF2		ZBTB22	C19ORF22	RGPD6	MAP2K3
		NCOA2	GINS1		ZCCHC3	C19ORF26	RGS17	MAP3K1
		NCOA6	GLOD4		ZDHHC24	C19ORF29	RGS6	MAP3K15
		NCOA7	GLUL		ZDHHC5	C19ORF40	RIMS3	MAP3K2
		NCOR1	GMEB1		ZFP36	C19ORF42	RLIM	MAP3K7
		NCOR2	GMFB		ZFR	C19ORF44	RND3	MAP4
		NDEL1	GMPS		ZNF12	C19ORF50	RNF141	MAPK1
		NDFIP1	GNA13		ZNF217	C19ORF52	RNF144A	MAPK14
		NDST1	GNAS		ZNF224	C19ORF54	RNF146	MAPK1IP1L
		NDST2	GNB1		ZNF257	C19ORF6	RNF182	MAPK8IP2
		NDUFA4	GNB1L		ZNF280D	C19ORF60	RNF38	MAPRE1
		NDUFA4L2	GNB2		ZNF281	C19ORF70	RNGTT	MAPRE2
		NDUFB9	GNG4		ZNF3	C1GALT1	RNPEPL1	MARCH6
		NELFCD	GNL3		ZNF334	C1ORF103	ROBO1	MARCKSL1
		NEMF	GNL3L		ZNF438	C1ORF109	ROR1	MARVELD2
		NETO2	GNPAT		ZNF461	C1ORF114	RORA	MAT2B
		NFAM1	GNPTG		ZNF516	C1ORF121	RORB	MATR3
		NFE2L3	GNRHR2		ZNF528	C1ORF123	RP1-170O19.20	MAX
		NFIB	GOLGA4		ZNF559	C1ORF131	RP11-122A3.2	MAZ
		NHLRC3	GOLM1		ZNF600	C1ORF142	RP11-192H23.4	MBD3
		NLGN1	GOLPH3		ZNF653	C1ORF144	RP13-996F3.4	MBNL1
		NLGN3	GPATCH1		ZNF672	C1ORF146	RP13-996F3.5	MBNL2
		NLGN4X	GPBP1		ZNF691	C1ORF149	RPGRIP1L	MBOAT2
		NNAT	GPBP1L1		ZNF76	C1ORF151	RPL36A-HNRNPH2	MBTD1
		NPAS3	GPC1		ZNF767	C1ORF156	RPN1	MBTPS2
		NPTN	GPD2		ZNF783	C1ORF163	RPS6KA5	MCFD2
		NPVF	GPR137		ZNF788	C1ORF168	RPS6KB1	MCL1
		NR1D1	GPR161		ZNF93	C1ORF174	RRAS	MCM2
		NR4A2	GPR173		ZRSR2	C1ORF21	RREB1	MCM3
		NRARP	GPR27		ZSWIM3	C1ORF26	RSBN1	MCM4
		NRCAM	GPSM1			C1ORF27	RSBN1L	MCM9
		NRDE2	GPSM3			C1ORF35	RSPO3	MDFIC
		NRF1	GPT2			C1ORF43	RUFY3	MDH2
		NRP1	GRK4			C1ORF50	RUNX1	MDM2
		NRP2	GRK6			C1ORF52	RXRA	MDN1
		NSF	GSE1			C1ORF55	RYBP	MEAF6
		NSFL1C	GSK3A			C1ORF57	SALL4	MED10
		NSMAF	GSK3B			C1ORF58	SAMD10	MED12L
		NT5C3	GSPT1			C1ORF63	SAMD12	MED13
		NTRK2	GSR			C1ORF65	SAMD9L	MED13L
		NUAK1	GSS			C1ORF70	SAR1A	MED14
		NUCB2	GSTP1			C1ORF71	SASH1	MED21
		NXPE2	GTF2I			C1ORF77	SATB2	MED28
		OACYLP	GTF2IRD1			C1ORF80	SAYSD1	MED29
		OAT	GTF3C2			C1ORF91	SBNO1	MED6
		OAZ2	GTF3C4			C1ORF96	SCAI	MELK
		OPA1	GTPBP3			C1QTNF1	SCAMP3	METAP2
		OR2B2	GUCD1			C1QTNF3	SCD	METTL16
		OR2K2	GUCY1B3			C1QTNF4	SCN1A	MFAP3
		PABPC1P2	GULP1			C1QTNF6	SCN3B	MFGE8
		PAIP1	GUSB			C20ORF100	SCYL3	MFSD14B
		PAIP2	GUSBP11			C20ORF103	SEC22A	MFSD4B
		PAPD7	H1F0			C20ORF108	SEC24A	MGAT4A
		PAPOLA	H1FX-AS1			C20ORF111	SEC61A1	MGEA5
		PAQR3	H2AFV			C20ORF112	SEMA6A	MGST1
		PAQR7	H3F3A			C20ORF121	SEMA6D	MIDN
		PARD3	H3F3AP4			C20ORF142	SEMA7A	MIER1
		PARN	HACL1			C20ORF194	SERBP1	MIER3
		PARP6	HADHA			C20ORF20	SERTAD2	MIGA1
		PBX1	HADHB			C20ORF24	SET	MINOS1-NBL1
		PC	HAGH			C20ORF26	SETD7	MKI67
		PCBP2	HCFC1			C20ORF3	SFMBT1	MKL1
		PCBP4	HDAC2			C20ORF30	SFMBT2	MKLN1
		PCDH1	HDAC5			C20ORF39	SFPQ	MKRN2
		PCDH18	HDAC7			C20ORF4	SFRP1	MLEC
		PCNXL4	HDGF			C20ORF43	SFXN2	MLF2
		PDCD4	HDGFRP3			C20ORF7	SGMS1	MMD
		PDE10A	HDHD2			C20ORF72	SGPP1	MMGT1
		PDE6D	HEATR1			C20ORF85	SH2D3C	MMS22L
		PDGFB	HEATR2			C21ORF33	SH3BGRL2	MOAP1
		PDS5B	HECTD1			C21ORF55	SH3PXD2A	MOB1A
		PEBP1	HECTD2			C21ORF57	SH3RF1	MOB1B
		PER4	HECW2			C21ORF58	SHE	MON2
		PET117	HELZ			C21ORF59	SHH	MORF4L1
		PEX19	HERC3			C21ORF63	SHISA6	MORN1
		PFDN4	HES4			C21ORF66	SHOC2	MPI
		PFN2	HEXIM1			C21ORF70	SIK1	MPRIP
		PGD	HEXIM2			C21ORF91	SIPA1L3	MPZL1
		PGLS	HEY1			C22ORF13	SIRT1	MPZL3
		PGPEP1L	HGS			C22ORF23	SIX1	MRFAP1
		PHF17	HGSNAT			C22ORF25	SKOR1	MRPL12
		PHF2	HIAT1			C22ORF28	SLC10A7	MRPL19
		PHF21A	HINT1			C22ORF32	SLC16A1	MRPL28
		PHF21B	HINT3			C22ORF36	SLC16A10	MRPL34
		PHF3	HIPK1			C230081A13RIK	SLC22A23	MRPL42
		PHF5A	HIPK3			C2CD2	SLC24A4	MRPL49
		PHIP	HIRA			C2CD3	SLC25A16	MRPS10
		PHKB	HIST1H2AC			C2CD4C	SLC25A25	MRPS12
		PHLPP2	HIST1H2AE			C2ORF24	SLC26A11	MRPS16
		PHYH	HIST1H2BG			C2ORF28	SLC29A4	MRPS2
		PIAS1	HIST1H2BN			C2ORF29	SLC30A7	MRPS27
		PIGL	HIST1H3E			C2ORF3	SLC35F1	MRPS35
		PIK3C2A	HIST1H4C			C2ORF34	SLC35F3	MRTO4
		PIK3C2B	HIST1H4E			C2ORF37	SLC38A4	MSI2
		PIK3C3	HIST2H2AB			C2ORF43	SLC39A10	MSMO1
		PIK3CB	HIST2H2BE			C2ORF44	SLC39A11	MTA2
		PIK3R1	HIVEP1			C2ORF49	SLC39A13	MTAP
		PIM3	HMBOX1			C2ORF55	SLC5A3	MTCH1
		PITRM1	HMG20A			C2ORF56	SLC6A1	MTDH
		PKN2	HMGN1			C2ORF64	SLC6A6	MTF2
		PLA2G1B	HMGXB4			C2ORF65-1	SLC7A11	MTHFD2
		PLAC8	HNRNPA0			C2ORF67	SLC7A14	MTMR1
		PLCB2	HNRNPA1			C2ORF7	SLC8A1	MTMR4
		PLEKHO1	HNRNPA1P10			C2ORF76	SLC9A7	MTPAP
		PLN	HNRNPA2B1			C2ORF77	SLCO3A1	MTPN
		PM20D2	HNRNPA3			C3ORF1	SLIT1	MTR
		PMP2	HNRNPAB			C3ORF14	SLIT2	MTX3
		POGZ	HNRNPF			C3ORF17	SLITRK3	MYBBP1A
		POLG	HNRNPH1			C3ORF18	SLK	MYC
		POLR2I	HNRNPH3			C3ORF19	SMAD2	MYDGF
		POP7	HNRNPM			C3ORF21	SMAD5	MYEF2
		POU2F1	HNRNPR			C3ORF23	SMAD9	MYH9
		POU3F3	HNRNPU			C3ORF26	SMAP1	MYL6
		PPA2	HNRNPUL1			C3ORF33	SMARCA2	MYO6
		PPAPDC3	HOMER3			C3ORF37	SMG1	MZT1
		PPIAL4B	HOMEZ			C3ORF39	SMIM14	N4BP2L2
		PPIL2	HOOK3			C3ORF52	SMIM17	NAA15
		PPM1E	HP1BP3			C3ORF58	SMPD3	NAA30
		PPM1L	HPD			C3ORF63	SMURF2	NAA50
		PPP1R10	HSD17B12			C3ORF64	SNAI1	NAB1
		PPP1R21	HSDL2			C3ORF75	SNAP25	NAP1L1
		PPP1R9A	HSF2BP			C4ORF21	SNX12	NAP1L4
		PPP1R9B	HSP90AA1			C4ORF23	SNX18	NAPA
		PPP2R4	HSPA4			C4ORF29	SOCS5	NAPB
		PPP2R5C	HSPA8			C4ORF34	SOCS6	NAPG
		PPP3R1	HSPD1			C4ORF44	SORL1	NARS
		PPP4R2	HSPE1			C4ORF48-1	SOS1	NAT9
		PQLC1	HSPE1-MOB4			C4ORF52	SOWAHA	NBN
		PRAM1	HUNK			C4ORF8	SOX11	NCBP2
		PRKAR1A	IBA57			C5H14orf159	SOX7	NCDN
		PRKCSH	IBTK			C5ORF15	SP1	NCKAP1
		PRND	ICA1L			C5ORF22	SP2	NCL
		PRNP	ICT1			C5ORF24	SP4	NCLN
		PROC	ID4			C5ORF25	SPATA2	NDC1
		PRPF18	IDE			C5ORF28	SPG21	NDC80
		PRPF4B	IDH2			C5ORF30	SPOPL	NDFIP1
		PRR14	IDNK			C5ORF33	SPRY2	NDFIP2
		PRRC2A	IER3IP1			C5ORF35	SPRY3	NDRG1
		PRRC2B	IFFO2			C5ORF37	SPTBN1	NDUFAB1
		PSMA4	IFNAR1			C5ORF4	SPTLC2	NEK4
		PSMB2	IGDCC3			C5ORF41	SPTY2D1	NEK6
		PSMB4	IGF1R			C5ORF42	SRCIN1	NEK7
		PSMD11	IGF2BP3			C5ORF43	SREK1	NEK9
		PSMD14	IGSF3			C5ORF45	SRGAP2	NEMP1
		PSMD3	IKBKB			C5ORF49	SRL	NEO1
		PSMG4	IKZF5			C5ORF51	SRP72	NET1
		PTBP1	IL17D			C5ORF53	SRPK2	NETO2
		PTBP2	IL4I1			C5ORF62	SRSF1	NF1
		PTBP3	ILKAP			C6ORF106	SRSF9	NFAT5
		PTGER4P2-CDK2AP2P2	IMP4			C6ORF115	SS18	NFATC2IP
		PTMA	INADL			C6ORF120	SS18L1	NFE2L1
		PTP4A1	ING1			C6ORF125	ST6GALNAC3	NFIA
		PTPDC1	INHA			C6ORF129	ST8SIA4	NFIB
		PTPN18	INO80			C6ORF134	STAB2	NFXL1
		PTPN21	INO80D			C6ORF162	STAC	NFYA
		PTPN9	INSIG1			C6ORF165	STAG1	NFYB
		PTPRS	INSR			C6ORF167	STAT1	NFYC
		PYGO1	INTS2			C6ORF168	STEAP3	NHLRC2
		QRFP	INTS4			C6ORF170	STIM2	NID1
		QSER1	INTS9			C6ORF174	STK24	NKIRAS2
		RAB12	IPO13			C6ORF182	STK32B	NME3
		RAB14	IPO7			C6ORF186	STK35	NME4
		RAB8A	IPP			C6ORF192	STK38L	NOL9
		RABGAP1L	IQCG			C6ORF203	STK39	NOLC1
		RAD54L	IRAK1BP1			C6ORF211	STK40	NONO
		RAI1	IREB2			C6ORF35	STOX2	NOTCH2
		RALA	IRF2BP1			C6ORF52	STRN4	NPEPPS
		RAPGEF1	IRGQ			C6ORF57	SUCO	NPLOC4
		RAPGEF5	IRS1			C6ORF62	SURF4	NPTN
		RASSF2	IRS2			C6ORF66	SUZ12	NPTX1
		RAVER2	IST1			C6ORF70	SV2A	NR1D2
		RBL1	ITCH			C6ORF89	SYDE1	NR3C1
		RBM12	ITFG1			C7ORF11	SYNDIG1	NRAS
		RBM25	ITGAV			C7ORF16	SYNRG	NRP1
		RBM33	ITGB1			C7ORF20	SYT1	NSF
		RBMS1	ITGB3BP			C7ORF27	SYT2	NT5DC3
		RBX1	ITGB8			C7ORF28B	SZRD1	NUBP2
		RC3H1	ITPKC			C7ORF30	TACC1	NUCKS1
		RCN2	ITSN1			C7ORF36	TAF3	NUDCD2
		RDX	ITSN2			C7ORF41	TAF4	NUDCD3
		REEP2	IVNS1ABP			C7ORF43	TAL1	NUDT16L1
		REEP3	IZUMO4			C7ORF50	TANC2	NUDT19
		RELT	JAK1			C7ORF60	TAOK1	NUDT21
		REPIN1	JAK2			C7ORF62	TAS2R5	NUDT3
		RERE	JMY			C7ORF64	TBC1D13	NUFIP2
		REV3L	JPX			C8G	TBC1D22B	NUP153
		RFX7	JUND			C8ORF22	TBC1D25	NUP155
		RGL1	KANSL1			C8ORF33	TBC1D4	NUP210
		RGMA	KANSL1-AS1			C8ORF34	TBC1D9B	NUP43
		RGS10	KARS			C8ORF38	TCEANC2	NUP58
		RGS12	KAT6A			C8ORF40	TCF4	NUP62
		RGS9	KAT6B			C8ORF76	TEAD1	NXPE3
		RHEBL1	KATNBL1			C8ORF82	TERF2	OAZ1
		RIMBP3C	KBTBD2			C8ORF84	TET1	OAZ2
		RIN2	KBTBD3			C9ORF100	TEX2	OCLN
		RLTPR	KCMF1			C9ORF103	TFDP2	OCRL
		RMI1	KCNA3			C9ORF125	TFEB	ODF2
		RND3	KCNC1			C9ORF126	TGFBR1	OGFRL1
		RNF13	KCND3			C9ORF150	TGFBR2	OGT
		RNF157-AS1	KCNG1			C9ORF172	TGFBR3	ORC6
		RNF208	KCNH1			C9ORF21	TGIF2	ORMDL3
		RNF224	KCNH2			C9ORF3	TGOLN2	OSBP
		RNF38	KCNH7			C9ORF30	THAP1	OSBPL10
		RNF4	KCNJ2			C9ORF4	THAP11	OSBPL8
		RNPEP	KCTD1			C9ORF40	THAP2	OSTM1
		RNU6-16	KCTD11			C9ORF41	THOC1	OTUD1
		RNU6-71	KCTD15			C9ORF5	THRB	OTUD6B
		RNU6-76	KCTD20			C9ORF61	TIAL1	OTULIN
		ROCK2	KCTD3			C9ORF69	TLK2	P4HB
		RPL6	KCTD6			C9ORF72	TLX1	PA2G4
		RPRML	KDELC1			C9ORF75	TMBIM6	PABPC1
		RPS10P7	KDELR1			C9ORF80	TMCC1	PABPC4L
		RPS14	KDELR2			C9ORF82	TMED5	PACRGL
		RPSAP52	KDM1A			C9ORF85	TMEFF1	PAFAH1B1
		RPTOR	KDM1B			C9ORF86	TMEM110	PAFAH1B2
		RWDD1	KDM2A			C9ORF89	TMEM120B	PAICS
		SAAL1	KDM3A			C9ORF95	TMEM123	PAIP2
		SACM1L	KDM3B			C9ORF98	TMEM132E	PAK2
		SAFB2	KDM5A			CA10	TMEM151B	PAK4
		SAMD12	KDM5B			CA13	TMEM167A	PAN3
		SATB2-AS1	KDM5C			CA14	TMEM170A	PANK3
		SAV1	KDM6A			CA2	TMEM170B	PAPD5
		SBNO1	KDSR			CA4	TMEM178B	PAPOLA
		SCAF8	KIAA0020			CA5A	TMEM189	PAPOLG
		SCAND2P	KIAA0195			CA7	TMEM189-UBE2V1	PARD6B
		SCAND3	KIAA0232			CAB39	TMEM194B	PARP1
		SCAPER	KIAA0586			CAB39L	TMEM229A	PAWR
		SCARB1	KIAA0753			CABC1	TMEM248	PBDC1
		SCARNA14	KIAA1328			CABIN1	TMEM25	PBRM1
		SCGN	KIAA1377			CABLES1	TMEM64	PBX1
		SCLT1	KIAA1429			CABP1	TMEM91	PCBD1
		SCMH1	KIAA1432			CACHD1	TMSB10	PCBP1
		SCOC	KIAA1549			CACNA1B	TMTC2	PCBP2
		SCRN1	KIAA1551			CACNA1C	TMX1	PCGF6
		SCRT1	KIAA1586			CACNA1D	TNIK	PCMTD2
		SDCBP	KIAA1614			CACNA1E	TNPO1	PCNA
		SDCCAG8	KIAA1737			CACNA1G	TNR	PCNX1
		SECISBP2L	KIAA1841			CACNA1H	TNRC18	PDCD4
		SELT	KIAA2026			CACNA1I	TNRC6B	PDCD6IP
		SEMA4C	KIF11			CACNA2D1	TOX4	PDCL
		SEMA7A	KIF1B			CACNA2D3	TPD52L2	PDDC1
		SENP6	KIF21A			CACNB2	TRABD	PDGFA
		SEPHS1	KIF2A			CACNB3	TRAF3	PDIA4
		SERHL	KIF3C			CACNB4	TRAPPC8	PDIA6
		SESN3	KIF5B			CACNG2	TRERF1	PDLIM5
		SETBP1	KIF9-AS1			CACNG3	TRIM23	PDRG1
		SETD2	KLC1			CACNG4	TRIM67	PDS5A
		SETD8	KLC2			CACNG5	TRIP4	PDS5B
		SFPQ	KLF10			CACNG7	TRMT2A	PDXDC1
		SGCE	KLF12			CACYBP	TROVE2	PDXK
		SH3GL1P2	KLF13			CAD	TRPV3	PDZD8
		SH3GLB1	KLF3			CADM1	TSC1	PEA15
		SIL1	KLF7			CADM2	TSPAN14	PEG10
		SIN3A	KLHDC1			CADPS	TSTD2	PELI2
		SIPA1L2	KLHDC2			CADPS2	TTC28	PELO
		SKAP2	KLHL11			CALB1	TTC39A	PEX19
		SKOR1	KLHL22			CALCA	TTC9	PEX5
		SKP1	KLHL25			CALCR	TUB	PFDN1
		SLBP	KLHL35			CALM1	TXLNG	PFN1
		SLC16A14	KLHL36			CALM2	TXNIP	PFN2
		SLC17A7	KLHL42			CALN1	TYW1	PGAM5
		SLC23A2	KLHL9			CALR	UAP1	PGAP1
		SLC25A1	KLLN			CALU	UBE2D1	PGRMC1
		SLC25A29	KNTC1			CAMK1	UBE2E2	PGRMC2
		SLC28A3	KPNA1			CAMK1D	UBE2E3	PHB2
		SLC29A4	KPNA3			CAMK2A	UBE2F	PHF10
		SLC35F5	KPNA4			CAMK2B	UBE2K	PHF14
		SLC38A2	KPNA6			CAMK2B-2	UBE2N	PHF2
		SLC38A3	KPNB1			CAMK2D	UBE2NL	PHF23
		SLC38A4	KPTN			CAMK2G	UBE2V1	PHF6
		SLC45A1	KRBA1			CAMK2N1	UBE2W	PHIP
		SLC6A9	L2HGDH			CAMK2N2	UBN2	PHTF2
		SLC7A11-AS1	LAMTOR5			CAMK4	UBR1	PIAS2
		SLC9B1	LANCL1			CAMKK1	UBR5	PIGM
		SLC9B2	LANCL2			CAMKK2	UBXN7	PIM3
		SLMO1	LARGE			CAMKV	UGCG	PIN1
		SMAD5	LARP1B			CAMSAP1	UGT8	PITHD1
		SMAD7	LARP6			CAMSAP1L1	ULK1	PITPNA
		SMARCA2	LARP7			CAMTA1	UNC13C	PKN2
		SMARCD3	LBR			CAMTA2	UNC80	PLA2G12A
		SMARCE1	LDB1			CAND1	UNKL	PLEKHA1
		SMCR5	LDLRAD4			CANT1	UPF1	PLEKHA3
		SNAPC4	LEMD2			CANX	URGCP	PLOD1
		SNORA38	LENG8			CAP1	USP42	PLS3
		SNORA74A	LEO1			CAPN1	USP46	PM20D2
		SNORA79	LETM2			CAPN10	USP49	PMAIP1
		SNORD71	LGALS8			CAPN7	UST	PNISR
		SNORD82	LIG3			CAPRIN1	VANGL1	POC1B
		SNRPB2	LIG4			CAPRIN2	VANGL2	POC1B-GALNT4
		SNX10	LIMD1			CAPZA1	VASH2	POFUT1
		SNX9	LIMD1-AS1			CAPZA2	VAT1L	POGZ
		SOCS1	LIMD2			CAPZB	VAV3	POLDIP3
		SOCS5	LIMK2			CARD9	VCAN	POLE3
		SOCS6	LIMS1			CARKD	VCL	POLR2C
		SOD1	LINC00167			CARKD-2	VEGFC	POLR2D
		SOGA2	LINC00461			CARS	VGLL3	POLR2E
		SOGA3	LINC00478			CARS2	VPS4B	POLR2M
		SORCS1	LINC00526			CASC1	VWC2L	POLR3K
		SORL1	LINC00535			CASC3	VWDE	POMK
		SOX1	LINC00667			CASC4	WBP1L	POU2F1
		SOX21	LINS			CASD1	WDFY2	PPA2
		SOX4	LIPT2			CASK	WDR7	PPIA
		SPA17	LIX1L			CASKIN1	WDTC1	PPIB
		SPACA7	LMO4			CASKIN2	WEE1	PPIF
		SPAG9	LNPEP			CASP2	WIPF2	PPIG
		SPATA31A7	LOC100128164			CASP3	WISP1	PPIL1
		SPATS2L	LOC100128398			CASP8	WNK1	PPIL4
		SPHAR	LOC100128568			CASQ2	WNK3	PPM1A
		SPIN1	LOC100128822			CAST	WNT3A	PPM1B
		SPOCD1	LOC100129361			CAT	WSB1	PPM1F
		SPOP	LOC100129726			CBFA2T3	XCR1	PPP1CB
		SPRED1	LOC100129961			CBLB	XPR1	PPP1CC
		SPRY4	LOC100130155			CBLN1	YPEL2	PPP1R12A
		SRC	LOC100130581			CBLN2	YPEL3	PPP1R14C
		SRSF11	LOC100130992			CBLN4	YWHAB	PPP1R15B
		SSB	LOC100131089			CBR1	ZADH2	PPP1R3B
		SSBP2	LOC100131655			CBWD3	ZBTB14	PPP2CA
		SSU72	LOC100131691			CBX4	ZBTB20	PPP2R1A
		ST7-AS1	LOC100133985			CBX6	ZBTB3	PPP2R1B
		ST7-AS2	LOC100144602			CBY1	ZBTB34	PPP2R2A
		STK24	LOC100216545			CC2D1B	ZBTB37	PPP3R1
		STK35	LOC100272217			CC2D2A	ZBTB39	PPP4C
		STK39	LOC100287944			CCAR1	ZBTB42	PPP4R2
		STRN3	LOC100288181			CCBL2	ZC3H12B	PPP4R3A
		STX10	LOC100288911			CCBP2	ZC3H12C	PPP6C
		SUMO2	LOC100289230			CCDC102A	ZC3H12D	PPP6R3
		SUV420H1	LOC100289361			CCDC104	ZCCHC24	PRC1
		SUZ12	LOC100289509			CCDC107	ZEB1	PRDX1
		SYNE2	LOC100289511			CCDC109A	ZFHX3	PRDX3
		SYNM	LOC100505695			CCDC111	ZFHX4	PRDX6
		SYPL1	LOC100506394			CCDC112	ZFP36L1	PRELID3B
		SYT14	LOC100506421			CCDC113	ZFP36L2	PREPL
		SZRD1	LOC100506714			CCDC123	ZHX1	PRICKLE4
		TACR3	LOC100506810			CCDC125	ZKSCAN2	PRKAA1
		TADA1	LOC100506834			CCDC126	ZMAT3	PRKAA2
		TANK	LOC100506963			CCDC132	ZMYM4	PRKAB1
		TAOK3	LOC100507032			CCDC134	ZNF185	PRKAB2
		TBC1D16	LOC100507217			CCDC138	ZNF24	PRKACA
		TBCA	LOC100507266			CCDC21	ZNF280C	PRKACB
		TBCC	LOC100507557			CCDC25	ZNF385A	PRKAR1A
		TBL3	LOC100507564			CCDC28A	ZNF385D	PRKCSH
		TBRG1	LOC100507634			CCDC34	ZNF395	PRKDC
		TBXAS1	LOC100630918			CCDC37	ZNF462	PRMT6
		TCF12	LOC145783			CCDC39	ZNF488	PRNP
		TCF7L1	LOC150776			CCDC40	ZNF608	PRPF38B
		TCP10L2	LOC202781			CCDC45	ZNF618	PRPF4B
		TDG	LOC254128			CCDC47	ZNF638	PRPS1
		TDP1	LOC282997			CCDC51	ZNF652	PRPS2
		TDRD3	LOC284385			CCDC52	ZNF704	PRRC1
		TEF	LOC285696			CCDC53	ZNF784	PRRC2C
		TET2	LOC286190			CCDC55	ZNF800	PRRG1
		TET3	LOC338799			CCDC58	ZNF827	PSAP
		TEX29	LOC344967			CCDC6	ZZZ3	PSAT1
		TFAP4	LOC387723			CCDC62		PSMA1
		TGFBR1	LOC389765			CCDC66		PSMA4
		TGM3	LOC389791			CCDC73		PSMB2
		THAP4	LOC400027			CCDC75		PSMB4
		THOC1	LOC400657			CCDC80		PSMC3IP
		THRA	LOC400684			CCDC85C		PSMC4
		TIAL1	LOC440356			CCDC88A		PSMD11
		TIAM2	LOC440700			CCDC88B		PSMD12
		TINCR	LOC441009			CCDC88C		PSMD8
		TKT	LOC553103			CCDC90A		PSME3
		TLE2	LOC643355			CCDC90B		PTBP1
		TLE6	LOC644656			CCDC91		PTBP2
		TLK1	LOC645212			CCDC92		PTBP3
		TLK2	LOC646719			CCDC93		PTCH1
		TM6SF1	LOC646762			CCK		PTCH2
		TMCO5A	LOC646903			CCL21		PTDSS1
		TMEM105	LOC728743			CCNB3		PTGES3
		TMEM121	LOC729013			CCNC		PTGFRN
		TMEM131	LOC729177			CCND1		PTMS
		TMEM160	LOC729683			CCND2		PTP4A1
		TMEM161B-AS1	LOC730183			CCNE1		PTP4A2
		TMEM168	LONP2			CCNG1		PTPA
		TMEM18	LOXL1-AS1			CCNG2		PTPDC1
		TMEM182	LPGAT1			CCNH		PTPN1
		TMEM194B	LPIN1			CCNI		PTPN11
		TMEM212	LPIN2			CCNK		PTPN14
		TMEM231	LPPR3			CCNL1		PTPN9
		TMEM242	LPPR5			CCNO		PTPRG
		TMEM25	LPXN			CCNT1		PTPRS
		TMEM38B	LRCH1			CCNT2		PTTG1IP
		TMEM39B	LRCH4			CCNYL1		PUM1
		TMEM50B	LRFN3			CCPG1		PUM2
		TMEM57	LRFN4			CCRL2		PUM3
		TMX3	LRFN5			CCRN4L		PURB
		TNFRSF11B	LRP11			CCT2		PUS7L
		TNPO1	LRP12			CCT3		PVR
		TNRC18	LRP3			CCT4		PYGB
		TNRC6B	LRP4-AS1			CCT5		PYGO2
		TNRC6C	LRP6			CCT6A		QKI
		TOB1	LRP8			CCT8		QSER1
		TOB2	LRR1			CD151		QTRT2
		TOMM20L	LRRC1			CD164		RAB10
		TOMM34	LRRC14			CD2		RAB11A
		TOP2B	LRRC16A			CD247		RAB11FIP1
		TOR4A	LRRC20			CD248		RAB14
		TP53BP2	LRRC27			CD2AP		RAB18
		TPM4	LRRC34			CD302		RAB1B
		TRA2B	LRRC41			CD34		RAB21
		TRAF3IP2-AS1	LRRC47			CD38		RAB2A
		TRDMT1	LRRC4B			CD47		RAB5B
		TREH	LRRC6			CD69		RAB5C
		TRIM2	LRRC8A			CD81		RAB6A
		TRIM24	LRRC8D			CD82		RAB7A
		TRIM69	LRRFIP1			CD9		RAB8A
		TRIM8	LSM14A			CD99		RAB8B
		TRIO	LSM14B			CD99L2		RACK1
		TRIP4	LSM4			CDA		RAD23B
		TRRAP	LSM5			CDADC1		RAD54B
		TSC1	LSMD1			CDAN1		RAE1
		TSPAN5	LUC7L			CDC123		RALGPS2
		TTC28	LUC7L2			CDC14A		RALY
		TTC32	LUC7L3			CDC16		RAN
		TTC39B	LYSMD1			CDC23		RANBP1
		TTTY22	LYSMD2			CDC27		RANGAP1
		TTTY3	LZIC			CDC2L5		RAP2A
		TTYH3	LZTR1			CDC2L6		RAP2B
		TUBA1A	MAD2L2			CDC37L1		RAP2C
		TUBA1C	MADD			CDC42		RAPGEF6
		TUBB3	MAEA			CDC42BPA		RASEF
		TUSC5	MAF1			CDC42BPB		RASSF3
		UBASH3B	MAFB			CDC42EP1		RAVER1
		UBC	MAFG			CDC42EP4		RB1
		UBE2D2	MAFG-AS1			CDC42SE1		RBBP4
		UBE2J1	MAGI1			CDC42SE2		RBBP5
		UBQLN1	MAGOH			CDC5L		RBFOX2
		UBTD2	MALAT1			CDC73		RBM12
		UCK2	MALT1			CDCA3		RBM12B
		ULK2	MAML1			CDCA4		RBM14
		UNC93A	MAN1A2			CDCA7L		RBM15
		UPK2	MAN2A2			CDCA8		RBM27
		UQCRH	MAN2C1			CDH1		RBM28
		URGCP-MRPS24	MANEA			CDH11		RBM3
		USH2A	MANEAL			CDH13		RBM7
		USP14	MAP1A			CDH15		RBMX
		USP34	MAP2			CDH18		RBPJ
		USP47	MAP2K4			CDH19		RC3H1
		USP48	MAP2K5			CDH2		RC3H2
		UXS1	MAP3K1			CDH24		RCC1
		VAC14	MAP3K14			CDH4		RCC2
		VAMP3	MAP3K3			CDH7		RCHY1
		VAMP7	MAP3K4			CDH8		RCN1
		VAPA	MAP4K4			CDH9		RCN2
		VCP	MAP4K5			CDK10		RCOR1
		VDAC1	MAP6			CDK11A		RDH10
		VEGFA	MAP7D1			CDK17		RDX
		VEZF1	MAPK1			CDK2AP1		REEP3
		VEZT	MAPK12			CDK5R1		RELL1
		VLDLR	MAPK7			CDK5R2		REST
		VOPP1	MAPK8IP2			CDK5RAP1		RFC3
		VPS37D	MAPK9			CDK6		RFWD3
		VPS54	MAPKAPK5			CDK8		RFX5
		VWA9	MAPKBP1			CDK9		RFX7
		WAPAL	MARCH5			CDKAL1		RHBDD2
		WASF3	MARCH7			CDKL5		RHOA
		WBSCR17	MARCKS			CDKN1A		RHOB
		WDFY3	MARK2			CDKN1B		RHOBTB3
		WDFY3-AS2	MASTL			CDKN1C		RIF1
		WDR45B	MAT2A			CDKN2AIP		RIMKLB
		WDR47	MATR3			CDKN2B		RIT1
		WDR5	MAZ			CDKN2C		RLIM
		WDR73	MBD3			CDO1		RMND5A
		WHSC1L1	MBLAC2			CDR2		RNASEK
		WIPF3	MBOAT2			CDR2L		RNF114
		WISP3	MBTD1			CDS2		RNF122
		WNT3	MBTPS1			CDT1		RNF138
		WNT7B	MCCC1			CDV3		RNF152
		WTAP	MCL1			CDYL		RNF187
		XAGE1A	MCM7			CEBPB		RNF2
		XPA	MDK			CEBPD		RNF219
		XPO7	ME2			CEBPE		RNF38
		YBX1	MEAF6			CEBPG		RNF40
		YDJC	MED12L			CEBPZ		RNF41
		YEATS2	MED13			CECR2		RNPS1
		YPEL5	MED13L			CECR5		RORA
		YWHAE	MED15			CELF4		RP11-382A20.3
		YWHAH	MED16			CELF5		RPA2
		YY1	MED18			CELSR1		RPF2
		ZBTB10	MED26			CELSR2		RPL13
		ZBTB18	MEF2A			CELSR3		RPL15
		ZBTB2	MEF2BNB			CEND1		RPL22
		ZBTB20	MEF2BNB-MEF2B			CENPC1		RPL23
		ZBTB20-AS1	MEF2C			CENPF		RPL30
		ZBTB42	MEF2D			CENPH		RPN2
		ZBTB8A	MEIS1			CENPM		RPRD1A
		ZBTB8B	MEIS2			CENPN		RPRD1B
		ZC3H18	MEMO1			CENPP		RPS16
		ZC3H4	MEPCE			CENPW		RPS6KA5
		ZC3H6	METTL20			CEP110		RRM1
		ZC3H7B	METTL9			CEP164		RRM2
		ZDHHC14	MEX3B			CEP170		RRN3
		ZDHHC17	MEX3C			CEP192		RRP15
		ZDHHC24	MFI2-AS1			CEP27		RRP1B
		ZDHHC8P1	MFSD11			CEP290		RSL1D1
		ZEB1	MFSD6			CEP350		RTN3
		ZFAND3	MGAT1			CEP57		RTN4
		ZFAND5	MGAT4B			CEP63		RUNX1
		ZFHX3	MGEA5			CEP78		RYK
		ZFP14	MGME1			CEPT1		SACS
		ZFP2	MGRN1			CERK		SAE1
		ZFP36L1	MIA3			CERKL		SAMD4B
		ZFP36L2	MIB1			CES1		SAMD8
		ZFP82	MIER1			CETN1		SAR1A
		ZFP91	MIER3			CETN2		SAR1B
		ZFP91-CNTF	MIPOL1			CETN3		SATB2
		ZFYVE9	MIR125B1			CFC1		SAYSD1
		ZHX2	MIR1281			CFD		SBNO1
		ZKSCAN8	MIR1470			CFDP1		SCAI
		ZMIZ1-AS1	MIR1538			CFH		SCAMP1
		ZMYM1	MIR1539			CFL2		SCAMP2
		ZMYND11	MIR17HG			CFLAR		SCARB2
		ZMYND8	MIR191			CGA		SCD
		ZNF251	MIR1915			CGGBP1		SCML1
		ZNF282	MIR2861			CGNL1		SCML2
		ZNF292	MIR3184			CGRRF1		SCYL2
		ZNF32	MIR3188			CH25H		SDC4
		ZNF333	MIR3610			CHAD		SDCBP
		ZNF350	MIR3613			CHAF1A		SDE2
		ZNF362	MIR3665			CHAF1B		SEC11A
		ZNF395	MIR3913-1			CHAT		SEC23A
		ZNF398	MIR3917			CHCHD2		SEC24A
		ZNF428	MIR3960			CHCHD3		SEC61A1
		ZNF454	MIR423			CHCHD4		SEC62
		ZNF460	MIR4442			CHCHD6		SEH1L
		ZNF462	MIR4444-1			CHCHD7		SELENOF
		ZNF518A	MIR4466			CHD1		SELENOI
		ZNF532	MIR4469			CHD1-1		SELENON
		ZNF581	MIR4479			CHD1L		SEMA4D
		ZNF592	MIR4515			CHD2		SENP1
		ZNF608	MIR4519			CHD3		SEPT10
		ZNF609	MIR4523			CHD4		SEPT11
		ZNF614	MIR4665			CHD5		SEPT2
		ZNF618	MIR4738			CHD6		SERBP1
		ZNF629	MIR4784			CHD9		SERINC1
		ZNF638	MIR5188			CHERP		SERINC3
		ZNF655	MIR548AO			CHFR		SERP1
		ZNF704	MIR636			CHGA		SERTAD4
		ZNF710	MIR760			CHIC1		SESN2
		ZNF718	MIR9-2			CHID1		SESN3
		ZNF737	MIR933			CHKA		SETD1B
		ZNF746	MIRLET7I			CHL1		SETD5
		ZNF772	MIS18BP1			CHM		SETD7
		ZNF793	MKLN1			CHMP2A		SF1
		ZNF876P	MLF2			CHMP4B		SF3A1
		ZNRF3	MLL			CHMP5		SF3B5
		ZNRF3-AS1	MLL4			CHMP7		SFPQ
		ZRANB1	MLL5			CHN1		SFT2D2
		ZSCAN16	MLLT10			CHN2		SFXN1
		ZSWIM2	MLLT11			CHODL		SGMS2
		ZSWIM6	MMAB			CHORDC1		SGO1
		ZZEF1	MMP16			CHP		SGPL1
			MN1			CHPF		SGPP1
			MNT			CHPF2		SGTA
			MOB2			CHPT1		SH3BGRL2
			MOB3A			CHRAC1		SH3GL1
			MOB4			CHRM2		SH3GLB2
			MON2			CHRM4		SHMT2
			MORC2			CHRM5		SHOC2
			MORC3			CHRNA4		SHPRH
			MORN1			CHRNA5		SIGMAR1
			MORN4			CHRNA9		SIKE1
			MPC1			CHST1		SKA2
			MPG			CHST10		SKI
			MPHOSPH8			CHST11		SKIL
			MPLKIP			CHST12		SKP1
			MPND			CHST13		SLAIN1
			MPPE1			CHST8		SLC11A2
			MRAS			CHSY1		SLC12A2
			MRFAP1L1			CHSY3		SLC16A1
			MRPL1			CHTF18		SLC19A2
			MRPL13			CHUK		SLC1A5
			MRPL15			CIAPIN1		SLC23A2
			MRPL22			CIB2		SLC25A10
			MRPL35			CIB3		SLC25A11
			MRPL40			CIDEC		SLC25A24
			MRPL44			CIR1		SLC25A30
			MRPL46			CIRBP		SLC25A36
			MRPL48			CISD1		SLC26A3
			MRPL50			CIT		SLC29A1
			MRPS11			CITED2		SLC2A1
			MRPS16			CITED4		SLC2A4RG
			MRPS26			CKAP2		SLC30A1
			MRPS34			CKAP2L		SLC30A6
			MRPS35			CKAP4		SLC30A7
			MRTO4			CKAP5		SLC35D1
			MSANTD3			CKB		SLC35E1
			MSH6			CKS1B		SLC35F5
			MSI1			CKS2		SLC35G1
			MSI2			CL2		SLC38A1
			MSL1			CLASP1		SLC38A2
			MSL2			CLASP2		SLC39A1
			MST1P2			CLCA2		SLC39A10
			MTA3			CLCN3		SLC39A14
			MTBP			CLCN4		SLC39A9
			MTDH			CLCN5		SLC44A1
			MTF2			CLCN6		SLC4A7
			MTHFD1L			CLDN11		SLC5A3
			MTIF3			CLDN12		SLC6A15
			MTMR1			CLDN24		SLC7A1
			MTMR10			CLDND1		SLC7A11
			MTMR9			CLEC18A		SLC7A2
			MTRR			CLGN		SLC7A5
			MTSS1L			CLIC3		SLF2
			MTX1			CLINT1		SLFN11
			MTX2			CLIP1		SLIT2
			MVB12B			CLIP2		SLK
			MVD			CLK2		SMAD2
			MVK			CLK3		SMAD4
			MXI1			CLK4		SMAD5
			MYC			CLMN-1		SMARCA5
			MYCBP2			CLN6		SMARCB1
			MYEF2			CLN8		SMARCC1
			MYH7B			CLNS1A		SMARCD1
			MYL12B			CLOCK		SMARCD2
			MYLK-AS1			CLPB		SMARCE1
			MYO18A			CLPTM1		SMC1A
			MYO1B			CLPTM1L		SMCHD1
			MYO5A			CLSTN1		SMG1
			MYO9A			CLSTN3		SMG7
			MZT2A			CLTA		SMIM13
			MZT2B			CLTB		SMNDC1
			N4BP1			CLTC		SMURF2
			N4BP2			CLTCL1		SNAP23
			NAA15			CLUAP1		SNAP29
			NAA16			CLVS1		SNAPIN
			NAA25			CLYBL		SND1
			NAA30			CMC1		SNRNP27
			NAA60			CMIP		SNRNP40
			NAB1			CMPK1		SNRPB
			NACA			CMPK2		SNX12
			NACAD			CMTM3		SNX17
			NADKD1			CMTM3-2		SNX3
			NAE1			CMTM4		SOAT1
			NAMPT			CMTM8		SOCS4
			NANOS1			CMYA5		SOD2
			NAP1L1			CNBP		SOX4
			NAPA-AS1			CNDP2		SP1
			NAPEPLD			CNIH		SP3
			NAPG			CNIH3		SPAG9
			NARG2			CNIH4		SPAST
			NARR			CNKSR1		SPC24
			NAT10			CNKSR2		SPC25
			NAT8L			CNN2		SPCS3
			NAT9			CNN3		SPECC1L
			NBAS			CNNM1		SPECC1L-ADORA2A
			NBL1			CNNM2		SPEN
			NBN			CNNM3		SPG21
			NBPF1			CNO		SPIN1
			NBR1			CNOT10		SPIN4
			NCAM2			CNOT2		SPINT2
			NCAPD3			CNOT4		SPOPL
			NCBP1			CNOT6		SPPL3
			NCK2			CNOT7		SPRED1
			NCKAP1			CNOT8		SPTLC2
			NCOA5			CNP		SQSTM1
			NCOA6			CNPY2		SRCAP
			NCOA7			CNR1		SREBF2
			NCOR1			CNRIP1		SREK1
			NDFIP1			CNST		SREK1IP1
			NDN			CNTF-2		SRFBP1
			NDST2			CNTN1		SRPK1
			NDUFA1			CNTN2		SRPRB
			NDUFA9			CNTN3		SRRM1
			NDUFAF5			CNTN4		SRRM2
			NDUFB1			CNTN5		SRSF1
			NDUFB8			CNTN6		SRSF11
			NDUFC1			CNTNAP1		SRSF2
			NDUFS1			CNTNAP2		SRSF6
			NDUFS4			CNTNAP4		SSH2
			NDUFS6			COBRA1		SSR1
			NDUFS7			COG1		SSR2
			NDUFV2			COG3		SSR3
			NDUFV3			COG4		ST13
			NEAT1			COG5		STAG2
			NEDD4L			COG6		STARD3NL
			NEGR1			COG7		STARD4
			NEK4			COIL		STARD7
			NEK7			COL11A1		STAT3
			NELFA			COL13A1		STAU1
			NELFB			COL14A1		STC2
			NELFCD			COL18A1		STIP1
			NELL2			COL19A1		STK24
			NEMF			COL1A1		STK26
			NEO1			COL1A2		STK35
			NES			COL21A1		STK38L
			NETO2			COL23A1		STMN1
			NEURL4			COL24A1		STOML2
			NFAT5			COL2A1		STRAP
			NFATC3			COL4A3BP		STT3A
			NFKB1			COL4A5		STT3B
			NFKBIA			COL4A6		STX16
			NFKBIL1			COL5A1		STX2
			NFYA			COL5A2		STX7
			NGLY1			COL8A1		STYX
			NHLRC2			COL9A1		SUB1
			NHLRC3			COLEC11		SUCO
			NIPBL			COLEC12		SUDS3
			NKAIN3			COLQ		SUGT1
			NKIRAS1			COMMD10		SUN1
			NKIRAS2			COMMD6		SUN2
			NME5			COMMD8		SUPT16H
			NME6			COMMD9-1		SURF4
			NMNAT1			COMT		SUZ12
			NOC4L			COPA		SYDE2
			NOL12			COPB1		SYNCRIP
			NOP14			COPB2		SYNGR2
			NOXA1			COPE		SYPL1
			NPDC1			COPG		SYT9
			NPLOC4			COPG2		SZRD1
			NR1D2			COPS2		TAF9B
			NR2C2			COPS3		TAGLN2
			NR2F1			COPS4		TAOK1
			NRBP1			COPS5		TBC1D24
			NRD1			COPS7A		TBC1D4
			NREP			COPS8		TBCEL
			NRF1			COQ3		TBL1XR1
			NRIP1			COQ4		TCEB2
			NSL1			COQ5		TCEB3
			NSMAF			COQ7		TCF4
			NSMCE4A			CORIN		TES
			NSRP1			CORO1C		TFAM
			NSUN2			CORO2A		TFAP4
			NT5C2			COX10		TFCP2L1
			NT5C3			COX15		TFDP1
			NT5M			COX18		TFRC
			NUAK1			COX19		TGFBR1
			NUBP2			COX6A1		TGFBR3
			NUDT19			COX6B1		TGIF2
			NUDT3			COX7A2L		TGIF2-C20orf24
			NUDT5			COX7B		TGOLN2
			NUP153			COX7C		THRAP3
			NUP214			CP		THUMPD1
			NUP50			CPA5		TIA1
			NUP62			CPA6		TIMM13
			NUP85			CPD		TIMM17B
			NUTF2			CPE		TJP1
			NVL			CPEB1		TK1
			OARD1			CPEB2		TLE1
			OAZ2			CPEB3		TLE3
			OBSL1			CPEB4		TM2D3
			ODC1			CPLX1		TM9SF2
			OGFOD2			CPLX2		TM9SF3
			OGFRL1			CPNE1		TM9SF4
			OPA1			CPNE2		TMA16
			ORC6			CPNE3		TMBIM6
			OSBP2			CPNE4		TMCO1
			OSBPL5			CPNE8		TMED10
			OSGEPL1			CPOX		TMED2
			OSGIN2			CPSF2		TMED4
			OTUD1			CPSF3L		TMED5
			PA2G4			CPSF4		TMED7
			PACS2			CPSF6		TMED7-TICAM2
			PAFAH1B1			CPSF7		TMED9
			PAFAH1B3			CPT1A		TMEM106B
			PAIP1			CPT1C		TMEM106C
			PAK2			CPT2		TMEM109
			PALB2			CRADD		TMEM123
			PALLD			CRAMP1L		TMEM129
			PAN3			CRAT		TMEM161B
			PAN3-AS1			CRBN		TMEM164
			PANK1			CRCP		TMEM165
			PANK3			CREB1		TMEM167A
			PANX1			CREB3		TMEM167B
			PAPD5			CREB3L2		TMEM170A
			PAPD7			CREB5		TMEM170B
			PAPOLA			CREBBP		TMEM181
			PARD6A			CREBL2		TMEM182
			PARK7			CREBRF		TMEM189
			PARP16			CREG2		TMEM192
			PARP2			CRELD2		TMEM201
			PATZ1			CREM		TMEM209
			PAXBP1			CRH		TMEM245
			PAXIP1			CRHR1		TMEM248
			PBK			CRHR2		TMEM263
			PBLD			CRIM1		TMEM268
			PBRM1			CRIPT		TMEM30A
			PBX1			CRISP2		TMEM33
			PCBD2			CRK		TMEM38B
			PCBP1			CRKL		TMEM41B
			PCBP1-AS1			CRLF3		TMEM50A
			PCBP2			CRLS1		TMEM50B
			PCBP4			CRMP1		TMEM59
			PCDH1			CRNKL1		TMEM64
			PCED1A			CROCC		TMEM65
			PCGF2			CROT		TMEM9
			PCID2			CRTAM		TMEM97
			PCIF1			CRTC1		TMOD3
			PCM1			CRY1		TMPO
			PCMTD1			CRY2		TMPPE
			PCNA			CRYAA		TMTC3
			PCNX			CRYL1		TMUB2
			PCNXL4			CRYM		TMX1
			PCSK5			CRYZL1		TMX3
			PDCD4			CSAD		TNFRSF10B
			PDCD7			CSDA		TNKS
			PDCL			CSDC2		TNKS2
			PDE10A			CSE1L		TNPO1
			PDE7A			CSGALNACT2		TNPO2
			PDE8A			CSK		TNRC6B
			PDF			CSMD2		TOMM20
			PDGFA			CSMD3		TOMM22
			PDHX			CSNK1A1		TOMM5
			PDIA6			CSNK1D		TOMM6
			PDIK1L			CSNK1E		TOP2A
			PDZD8			CSNK1G1		TOR1AIP1
			PDZRN3			CSNK1G2		TOR1AIP2
			PEAK1			CSNK1G3		TP53
			PEBP1			CSNK2A1		TP53INP1
			PEG10			CSNK2A2		TP53RK
			PELI2			CSNK2B		TPD52L2
			PELP1			CSPG4		TPT1
			PET117			CSPG5		TRA2A
			PEX11B			CSPP1		TRA2B
			PEX13			CSRNP3		TRABD
			PEX19			CSRP1		TRAF3IP1
			PEX3			CST3		TRAFD1
			PEX5			CSTF1		TRAM1
			PFDN4			CSTF3		TRAP1
			PFKM			CTBP1		TRAPPC2
			PFKP			CTBP2		TRIM33
			PFN2			CTBS		TRIM35
			PFN4			CTCF		TRIM65
			PGAP1			CTDP1		TRIP12
			PGBD4			CTDSP1		TRMT10A
			PGD			CTDSPL		TROVE2
			PGLS			CTDSPL2		TRPC1
			PHC2			CTGF		TRPS1
			PHF10			CTHRC1		TRUB1
			PHF13			CTNNA2		TSC22D2
			PHF2			CTNNAL1		TSC22D3
			PHF20L1			CTNNB1		TSGA10
			PHF21A			CTNNBIP1		TSNAX
			PHF21B			CTNNBL1		TSNAX-DISC1
			PHF5A			CTNND1		TSPAN3
			PHF7			CTNND2		TSPAN31
			PHF8			CTPS2		TSPYL1
			PHIP			CTRL		TSR2
			PHKB			CTSA		TTC30A
			PHLDA3			CTSB		TTC33
			PHLPP1			CTSC		TTC39B
			PHTF1			CTSD		TTC5
			PI4KA			CTSH		TTLL12
			PIAS4			CTSK		TUBA1B
			PIGP			CTSL1		TUBGCP3
			PIGX			CTSL2		TUFM
			PIGY			CTTN		TULP4
			PIK3R1			CTTNBP2		TWSG1
			PIM1			CTTNBP2NL		TXLNA
			PIM3			CUEDC1		TXNDC12
			PIP4K2B			CUEDC2		TXNDC5
			PIP5K1A			CUGBP2		TXNRD1
			PITHD1			CUGBP2-1		TYMS
			PKD2			CUL1		U2AF2
			PKIG			CUL3		U2SURP
			PKM			CUL4A		UBA2
			PKN2			CUL4B		UBA52
			PKP4			CUL5		UBA6
			PLAG1			CUL9		UBAC2
			PLAGL2			CUTA		UBE2A
			PLCG1			CUTL1		UBE2B
			PLEKHA3			CUX1		UBE2D3
			PLEKHJ1			CUX2		UBE2E1
			PLEKHO1			CUZD1		UBE2E2
			PLK2			CWC15		UBE2G1
			PLXNB1			CWC22		UBE2G2
			PLXNB2			CWC25		UBE2I
			PM20D2			CWF19L1		UBE2K
			PNISR			CX3CL1		UBE2L3
			PNMA1			CXADR		UBE2M
			PNN			CXCL14		UBE2N
			PNO1			CXCR7		UBE2V2
			POFUT1			CXORF15		UBE2W
			POGK			CXORF41		UBE2Z
			POGZ			CXORF57		UBE3C
			POLDIP3			CXXC4		UBFD1
			POLE			CXXC5		UBN1
			POLE3			CYB561		UBN2
			POLG			CYB561D2		UBP1
			POLK			CYB5A		UBQLN1
			POLR2A			CYB5B		UBR7
			POLR2L			CYB5R		UBXN4
			POLR3B			CYB5R2		UCHL1
			POLR3C			CYB5R3		UCHL5
			POLR3G			CYB5R4		UCK1
			POU2F1			CYFIP2		UFM1
			POU6F1			CYGB		UGCG
			PPA1			CYLC1		UGDH
			PPAN			CYLC2		UGT8
			PPAN-P2RY11			CYLD		UHMK1
			PPAP2A			CYP20A1		UNC119B
			PPCS			CYP27C1		UNG
			PPDPF			CYP2C19		UPF1
			PPIG			CYP2C8		USP14
			PPM1A			CYP2C8-2		USP22
			PPM1D			CYP46A1		USP31
			PPM1L			CYP4V2		USP33
			PPOX			CYP51A1		USP37
			PPP1CB			CYTH3		USP46
			PPP1CC			CYTH4		USP7
			PPP1R15B			CYTSB		USP9X
			PPP1R21			DAAM1		UTP11
			PPP1R9A			DAB1		UTP15
			PPP2CB			DAB2		UVSSA
			PPP2R1A			DAB2IP		VAMP3
			PPP2R3A			DACH1		VAPA
			PPP2R3B			DACH2		VAV2
			PPP2R5B			DACT1		VBP1
			PPP2R5C			DACT2		VCP
			PPP2R5E			DAD1		VDAC3
			PPP3CB			DAG1		VEZT
			PPP3CC			DAGLB		VGLL3
			PPP3R1			DALRD3		VHL
			PPP4R1			DAP		VIM
			PPP5D1			DAPK1		VMA21
			PPP6R1			DAPL1		VMP1
			PPP6R3			DARS		VPS13C
			PRADC1			DAZAP1		VPS25
			PRC1			DBC1		VPS26A
			PRCC			DBN1		VPS36
			PRDM10			DBNL		VPS37A
			PRDM15			DBT		VPS4B
			PRDM2			DCAF10		WAC
			PRDM8			DCAF13		WAPL
			PRH1-PRR4			DCAF17		WARS
			PRKAA1			DCAF4		WDFY1
			PRKAA2			DCAF6		WDR26
			PRKAB2			DCAF8		WDR36
			PRKACB			DCBLD1		WDR43
			PRKAG2			DCBLD2		WDR44
			PRKAR1A			DCK		WDR48
			PRKAR1B			DCLK1		WDR5
			PRKCSH			DCLK2		WDR77
			PRKRA			DCLRE1C		WDR82
			PRMT2			DCN		WDR83OS
			PRMT7			DCP1A		WDTC1
			PROSC			DCP1B		WEE1
			PROSER1			DCP2		WHSC1
			PRPF31			DCPS		WNK1
			PRR12			DCTD		WRNIP1
			PRRC2A			DCTN2		WWOX
			PRRT2			DCTN5		WWTR1
			PRTFDC1			DCUN1D2		XIAP
			PRTG			DCUN1D4		XPO1
			PSD			DCUN1D5		XPO4
			PSD3			DCX		XPO5
			PSIP1			DCXR		XPO7
			PSKH1			DD1		XPR1
			PSMA1			DDAH1		XRCC5
			PSMA4			DDB1		XRN1
			PSMA7			DDB2		XRN2
			PSMB6			DDHD1		YAP1
			PSMC2			DDO		YARS
			PSMC6			DDOST		YBX3
			PSMD14			DDRGK1		YIPF5
			PSMD3			DDT		YIPF6
			PSMD9			DDX10		YKT6
			PSMG2			DDX11		YME1L1
			PSMG4			DDX17		YOD1
			PTBP1			DDX18		YRDC
			PTBP3			DDX19A		YTHDF3
			PTCH1			DDX19B		YWHAB
			PTCH2			DDX20		YWHAE
			PTCHD2			DDX21		YWHAG
			PTEN			DDX23		YWHAZ
			PTGES3			DDX24		YY1
			PTK2			DDX25		ZBTB10
			PTMA			DDX26B		ZBTB18
			PTMS			DDX28		ZBTB21
			PTPLAD1			DDX3X		ZBTB33
			PTPLB			DDX4		ZBTB34
			PTPN2			DDX42		ZBTB41
			PTPN4			DDX46		ZBTB44
			PTPN9			DDX47		ZBTB6
			PTPRD			DDX5		ZC3H10
			PTPRM			DDX51		ZC3H11A
			PTRHD1			DDX52		ZC3H12C
			PUM1			DDX54		ZC3H13
			PUS1			DDX55		ZC3H4
			PUS10			DDX58		ZDBF2
			PVRL1			DDX59		ZDHHC2
			PVRL3			DECR1		ZDHHC21
			PWP1			DEDD		ZDHHC9
			PWWP2B			DEGS1		ZFAND3
			PXK			DEK		ZFHX3
			PXMP2			DENND1A		ZFP36L2
			PXT1			DENND2A		ZFP91
			PYCR2			DENND2C		ZFR
			PYGB			DENND4A		ZIC2
			PYGO2			DENND4C		ZIC5
			PYURF			DENND5A		ZKSCAN8
			QKI			DENND5B		ZMAT3
			QSER1			DENR		ZMPSTE24
			QSOX1			DEPDC1B		ZMYND19
			R3HDM1			DEPDC4		ZNF100
			RAB11FIP3			DEPDC5		ZNF106
			RAB11FIP4			DEPDC6-1		ZNF146
			RAB14			DEPDC6-2		ZNF148
			RAB18			DEPDC7		ZNF217
			RAB1B			DERA		ZNF227
			RAB2A			DERL1		ZNF24
			RAB34			DERL2		ZNF264
			RAB5C			DERL3		ZNF273
			RAB8B			DET1		ZNF280C
			RABEP1			DFFB		ZNF281
			RABL6			DFNA5		ZNF283
			RAC3			DFNB31		ZNF292
			RAD21			DGCR6		ZNF326
			RAD21-AS1			DGCR8		ZNF45
			RAD23B			DGKB		ZNF451
			RAD52			DGKD		ZNF460
			RAD9B			DGKE		ZNF462
			RAF1			DGKH		ZNF483
			RAI1			DGKI		ZNF507
			RALBP1			DGKK		ZNF516
			RALGDS			DGKQ		ZNF518B
			RAN			DGKZ		ZNF519
			RANBP1			DHCR24		ZNF529
			RANBP9			DHDDS		ZNF543
			RAP1GDS1			DHRS11		ZNF550
			RAP2B			DHRSX		ZNF551
			RAPGEF2			DHX15		ZNF577
			RAPH1			DHX29		ZNF607
			RASA2			DHX30		ZNF609
			RAVER2			DHX35		ZNF644
			RBBP4			DHX36		ZNF649
			RBBP5			DHX37		ZNF652
			RBBP6			DHX38		ZNF664
			RBL1			DHX8		ZNF677
			RBL2			DHX9		ZNF678
			RBM12			DIABLO		ZNF681
			RBM15B			DIAPH2		ZNF699
			RBM17			DICER1		ZNF703
			RBM25			DIDO1		ZNF706
			RBM26			DIMT1L		ZNF711
			RBM26-AS1			DIO1		ZNF714
			RBM33			DIP2A		ZNF726
			RBM4			DIP2B		ZNF736
			RBM5			DIP2C		ZNF747
			RBPJ			DIRAS2		ZNF770
			RBX1			DIRC2		ZNF772
			RC3H2			DIS3		ZNF780A
			RCBTB2			DIS3L2		ZNF800
			RCC1			DISC1		ZNF805
			RCC2			DISP2		ZNF85
			RCN2			DKK2		ZNF850
			RCOR1			DLAT		ZNF91
			RCOR2			DLC1		ZNHIT6
			RCOR3			DLD		ZNRF2
			RDH14			DLG1		ZSCAN18
			RDX			DLG2		ZWINT
			RECQL4			DLG3		ZXDB
			REEP3			DLG4
			REPIN1			DLG5
			REPS1			DLGAP1
			RER1			DLGAP2
			RETSAT			DLGAP4
			REV3L			DLK1
			REXO1			DLK2
			RFK			DLL1
			RFT1			DLL4
			RFX3			DLST
			RFX7			DLX1
			RFXANK			DLX2
			RGMA			DLX5
			RGS20			DMAP1
			RHBDD3			DMD
			RHNO1			DMRT1
			RHOBTB1			DMTF1
			RHOG			DMXL1
			RHOT1			DMXL2
			RIC8B			DNAH5
			RIF1			DNAI1
			RILPL1			DNAJA1
			RIMKLB			DNAJA2
			RMI1			DNAJA3
			RMND1			DNAJA4
			RNASEH2B			DNAJB11
			RNF103			DNAJB14
			RNF11			DNAJB2
			RNF113A			DNAJB4
			RNF114			DNAJB5
			RNF115			DNAJB6
			RNF126			DNAJB9
			RNF138			DNAJC10
			RNF138P1			DNAJC13
			RNF145			DNAJC15
			RNF165			DNAJC17
			RNF166			DNAJC18
			RNF170			DNAJC19
			RNF180			DNAJC2
			RNF19A			DNAJC21
			RNF219			DNAJC25
			RNF24			DNAJC28
			RNF34			DNAJC3
			RNF38			DNAJC30
			RNF4			DNAJC6
			RNF44			DNAJC7
			RNF6			DNAJC9
			RNH1			DNAL4
			RNMTL1			DNALI1
			RNPEP			DNER
			RNPS1			DNM1
			RNU12			DNM1L
			RNU4ATAC			DNMBP
			ROBO2			DNMT1
			ROCK2			DNMT3a
			RP9P			DOC2BL
			RPL15			DOCK1
			RPL21			DOCK10
			RPL21P28			DOCK3
			RPL22			DOCK4
			RPL24			DOCK9
			RPL3			DOK1
			RPL35A			DOK4
			RPL38			DOK6
			RPN2			DOLPP1
			RPP38			DOPEY1
			RPPH1			DOPEY2
			RPRD1B			DOT1L
			RPRD2			DPAGT1
			RPS12			DPF1
			RPS26			DPF2
			RPS6KA6			DPF3
			RPS6KB1			DPH1
			RPTOR			DPH2
			RRAGA			DPH5
			RRAGD			DPM3
			RRAS2			DPP10
			RRP1B			DPP4
			RSBN1			DPP6
			RSBN1L			DPP7
			RSL1D1			DPY19L1
			RSRC2			DPY19L3
			RTCA			DPY19L4
			RTN3			DPYSL2
[truncated: 5,885 more rows]
